# Supplementary material for: Analysis of heavy metal contamination in topsoils across land use types within the Manghe River watershed in South Taihang and its source attribution
Source: PLoS One. 2025 Oct 17;20(10):e0335016. doi: 10.1371/journal.pone.0335016 (PMC12533886; doi:10.1371/journal.pone.0335016)
Supplement: S1 File — (ZIP) [file pone.0335016.s001.zip › data.xlsx]

## Sheet: Sheet1
sampling point	Hg（mg/kg）	As（mg/kg）	Cr（mg/kg）	Cu（mg/kg）	Ni（mg/kg）	Pb（mg/kg）	Zn（mg/kg）	Cd（mg/kg）	PH
1	0.1265	16.665	52.72	24.805	22.99	58.815	67.03	2.015	7.135
2	0.1265	16.665	52.72	24.805	22.99	58.815	67.03	2.015	7.135
3	0.903333	9.76	49.3233	22.6233	21.31	12.75	96.7433	1.52	8.18333
4	0.106667	11.1133	57.39	24.1733	28.91	8.91333	115.207	1.20667	8.30667
5	0.1425	20.94	53.5075	28.325	27.0275	65.5875	109.53	2.9325	8.1975
6	0.516667	20.6233	54.13	74.9133	24.12	22.16	182.007	1.93333	8.02
7	0.516667	20.6233	54.13	74.9133	24.12	22.16	182.007	1.93333	8.02
8	0.153333	14.21	57.95	20.12	28.5467	16.5367	98.05	1.44333	7.71333
9	0.415	18.2325	61.62	39.14	32.4275	79.785	136.045	2.9775	8.0375
10	0.106667	16.1	58.7733	25.34	28.7833	51.47	108.493	2.97333	7.83333
11	0.14	0.3	53.63	22.18	24.95	26.57	77.21	1.41	7.49
12	0	20.6	55.69	32.9033	25.6467	21.8167	100.247	1.31	6.87333
13	0.0975	12.1767	48.155	25.8367	23.345	23.55	116.857	1.34833	7.615
14	0.1742	14.874	57.654	26.708	28.28	51.584	101.162	2.05	7.716
15	0.3775	40.8975	63.5025	55.345	32.4525	319.8	261.933	30.75	7.1925
16	0.0915	26.3975	61.53	41.3775	31.265	83.39	143.41	5.055	7.9025
17	0.024333	15.0233	47.28	23.5733	22.43	71.3167	116.927	1.86	7.82333
18	0.008	17.0233	61.5333	23.01	31.7267	43.1467	92.26	1.61667	6.87333
19	0.07	24.2233	47.32	50.41	24.4733	143.527	183.003	4.83667	6.79333
20	0.103333	34.85	65.0767	35.06	28.8	173.807	165.277	4.64	6.68
21	0.122	16.7725	58.48	28.09	29.7925	50.01	106.53	1.7325	7.4125
22	0.0648	29.15	57.526	41.198	28.722	142.078	128.022	3.3	7.52
23	0.0275	14.68	48.5225	23.31	24.48	76.675	138.9	1.535	7.9075
24	0	13.7967	71.3967	22.6633	34.15	26.9667	96.0367	1.55667	7.72667
25	0	13.7967	71.3967	22.6633	34.15	26.9667	96.0367	1.55667	7.72667
26	0.02225	16.98	58.575	27.1	30.0175	65.405	96.765	2.1	7.6225
27	0.03	40.13	64.0033	47.2467	32.1033	380.67	215.957	7.65667	7.77667
28	0.06	20.816	49.17	31.472	25.054	248.522	134.036	3.72	8.048

## Sheet: Sheet2
FID	Shape *	OBJECTID	BSM	YSDM	TBYBH	TBBH	DLBM	DLMC	QSXZ	QSDWDM	QSDWMC	ZLDWDM	ZLDWMC	TBMJ	KCDLBM	KCXS	KCMJ	TBDLMJ	GDLX	GDPDJB	XZDWKD	TBXHDM	TBXHMC	ZZSXDM	ZZSXMC	GDDB	FRDBS	CZCSXM	SJNF	MSSM	HDMC	BZ	SHAPE_Leng	SHAPE_Area
0	面	81	419001211000000081	2001010100		91	0102	水浇地	20	4190010040090000000	南白涧	4190010040090000000	南白涧	78287.8		0	0	78287.8		1	0			LS	种植粮食作物	0	0		2019	00			1118.41	78325.3
1	面	83	419001211000000083	2001010100		1	0102	水浇地	20	4190010040090000000	南白涧	4190010040090000000	南白涧	21329.8		0	0	21329.8		1	0			LS	种植粮食作物	0	0		2019	00			588.944	21340
2	面	84	419001211000000084	2001010100		14	0102	水浇地	20	4190010040090000000	南白涧	4190010040090000000	南白涧	110228		0	0	110228		1	0			LS	种植粮食作物	0	0		2019	00			1872.63	110281
3	面	85	419001211000000085	2001010100		4	0102	水浇地	20	4190010040090000000	南白涧	4190010040090000000	南白涧	4569.32		0	0	4569.32		1	0			LS	种植粮食作物	0	0		2019	00			383.903	4571.52
4	面	86	419001211000000086	2001010100		6	0102	水浇地	20	4190010040090000000	南白涧	4190010040090000000	南白涧	11486.6		0	0	11486.6		1	0			LS	种植粮食作物	0	0		2019	00			466.258	11492.1
5	面	87	419001211000000087	2001010100		11	0102	水浇地	20	4190010040090000000	南白涧	4190010040090000000	南白涧	14831		0	0	14831		1	0			LS	种植粮食作物	0	0		2019	00			510.22	14838.1
6	面	89	419001211000000089	2001010100		3	0102	水浇地	20	4190010040090000000	南白涧	4190010040090000000	南白涧	2689.59	1203	0.095	255.51	2434.08	PD	2	0			LS	种植粮食作物	0	0		2019	00			360.999	2690.89
7	面	90	419001211000000090	2001010100		98	0102	水浇地	20	4190010040090000000	南白涧	4190010040090000000	南白涧	13242.3	1203	0.1	1324.23	11918.1	TT	2	0			LYFL	粮与非粮轮作	0	0		2019	00			668.07	13248.7
8	面	110	419001211000000110	2001010100		59	0102	水浇地	20	4190010040090000000	南白涧	4190010040090000000	南白涧	24944.5		0	0	24944.5		1	0			LS	种植粮食作物	0	0		2019	00			634.002	24956.4
9	面	118	419001211000000118	2001010100		61	0102	水浇地	20	4190010040010000000	西石露头	4190010040010000000	西石露头	6275.52		0	0	6275.52		1	0			FLS	种植非粮食作	0	0		2019	00			564.095	6278.55
10	面	119	419001211000000119	2001010100		142	0102	水浇地	20	4190010040010000000	西石露头	4190010040010000000	西石露头	522.63		0	0	522.63		1	0			FLS	种植非粮食作	0	0		2019	00			97.7175	522.886
11	面	120	419001211000000120	2001010100		43	0102	水浇地	20	4190010040010000000	西石露头	4190010040010000000	西石露头	11949.4		0	0	11949.4		1	0			FLS	种植非粮食作	0	0		2019	00			452.974	11955.2
12	面	153	419001211000000153	2001010100		37	0102	水浇地	20	4190010040010000000	西石露头	4190010040010000000	西石露头	82166.7		0	0	82166.7		1	0			LS	种植粮食作物	0	0		2019	00			1347.73	82206.4
13	面	154	419001211000000154	2001010100		18	0102	水浇地	20	4190010040010000000	西石露头	4190010040010000000	西石露头	25349.8		0	0	25349.8		1	0			LS	种植粮食作物	0	0		2019	00			629.956	25362.1
14	面	160	419001211000000160	2001010100		5	0102	水浇地	20	4190010040010000000	西石露头	4190010040010000000	西石露头	39316		0	0	39316		1	0			LS	种植粮食作物	0	0		2019	00			1674.07	39335.1
15	面	161	419001211000000161	2001010100		7	0102	水浇地	20	4190010040010000000	西石露头	4190010040010000000	西石露头	2470.14		0	0	2470.14		1	0			LS	种植粮食作物	0	0		2019	00			249.295	2471.34
16	面	163	419001211000000163	2001010100		1	0102	水浇地	20	4190010040010000000	西石露头	4190010040010000000	西石露头	47400.4		0	0	47400.4		1	0			LS	种植粮食作物	0	0		2019	00			1139.05	47423.5
17	面	166	419001211000000166	2001010100		143	0102	水浇地	20	4190010040010000000	西石露头	4190010040010000000	西石露头	11991.7		0	0	11991.7		1	0			WG	未耕种	0	0		2019	00			499.3	11997.5
18	面	167	419001211000000167	2001010100		13	0102	水浇地	20	4190010040010000000	西石露头	4190010040010000000	西石露头	1187.29	1203	0.095	112.79	1074.5	PD	2	0			FLS	种植非粮食作	0	0		2019	00			139.229	1187.86
19	面	169	419001211000000169	2001010100		14	0102	水浇地	20	4190010040010000000	西石露头	4190010040010000000	西石露头	3907.3	1203	0.095	371.19	3536.11	PD	2	0			WG	未耕种	0	0		2019	00			259.943	3909.2
20	面	238	419001211000000238	2001010100		82	0102	水浇地	30	4190010040190000000	小庄	4190010040190000000	小庄	10778.8		0	0	10778.8		1	0			FLS	种植非粮食作	0	0		2019	00			415.503	10784.1
21	面	772	419001211000000772	2001010100		97	0103	旱地	20	4190010040090000000	南白涧	4190010040090000000	南白涧	13023.7	1203	0.1	1302.37	11721.3	TT	2	0			FLS	种植非粮食作	0	0		2019	00			659.425	13030
22	面	776	419001211000000776	2001010100		27	0103	旱地	30	4190010040190000000	小庄	4190010040190000000	小庄	1025.58		0	0	1025.58		1	0			LS	种植粮食作物	0	0		2019	00			181.968	1026.08
23	面	859	419001211000000859	2001010100		286	0103	旱地	30	4190011072050000000	陡沟	4190011072050000000	陡沟	7750.47	1203	0.132	1023.06	6727.41	PD	3	0			LS	种植粮食作物	0	0		2019	00			549.528	7753.63
24	面	860	419001211000000860	2001010100		255	0103	旱地	30	4190011072050000000	陡沟	4190011072050000000	陡沟	1996.02	1203	0.132	263.47	1732.55	PD	3	0			LS	种植粮食作物	0	0		2019	00			183.687	1996.84
25	面	863	419001211000000863	2001010100		367	0103	旱地	30	4190011072050000000	陡沟	4190011072050000000	陡沟	815	1203	0.132	107.58	707.42	PD	3	0			LS	种植粮食作物	0	0		2019	00			110.892	815.336
26	面	864	419001211000000864	2001010100		344	0103	旱地	30	4190011072050000000	陡沟	4190011072050000000	陡沟	8807.64	1203	0.132	1162.61	7645.03	PD	3	0			LS	种植粮食作物	0	0		2019	00			563.556	8811.25
27	面	865	419001211000000865	2001010100		395	0103	旱地	30	4190011072050000000	陡沟	4190011072050000000	陡沟	1978.72	1203	0.132	261.19	1717.53	PD	3	0			LS	种植粮食作物	0	0		2019	00			210.928	1979.53
28	面	1213	419001211000001213	2001010100		6	0103	旱地	30	4190011072040000000	砚瓦河	4190011072040000000	砚瓦河	11860.8	1203	0.132	1565.63	10295.2	PD	3	0			LS	种植粮食作物	0	0		2019	00			607.913	11865.7
29	面	1222	419001211000001222	2001010100		61	0103	旱地	30	4190011072040000000	砚瓦河	4190011072040000000	砚瓦河	13063.7	1203	0.132	1724.41	11339.3	PD	3	0			LS	种植粮食作物	0	0		2019	00			579.856	13069.1
30	面	1223	419001211000001223	2001010100		37	0103	旱地	30	4190011072040000000	砚瓦河	4190011072040000000	砚瓦河	15025.2	1203	0.132	1983.33	13041.9	PD	3	0			LS	种植粮食作物	0	0		2019	00			937.576	15031.4
31	面	1252	419001211000001252	2001010100		111	0103	旱地	30	4190011072050000000	陡沟	4190011072050000000	陡沟	25007.7	1203	0.095	2375.73	22631.9	PD	2	0			LS	种植粮食作物	0	0		2019	00			1225.06	25017.8
32	面	1306	419001211000001306	2001010100		435	0103	旱地	30	4190011072050000000	陡沟	4190011072050000000	陡沟	11814.9	1203	0.132	1559.57	10255.3	PD	3	0			LS	种植粮食作物	0	0		2019	00			678.351	11819.8
33	面	2528	419001211000002528	2001010100		1	0301	乔木林地	30	4190011072040000000	砚瓦河	4190011072040000000	砚瓦河	7156.34		0	0	7156.34			0			GCHF	工程恢复	0	0		2019	00			585.033	7159.29
34	面	2532	419001211000002532	2001010100		58	0301	乔木林地	30	4190011072040000000	砚瓦河	4190011072040000000	砚瓦河	2621.82		0	0	2621.82			0			GCHF	工程恢复	0	0		2019	00			431.398	2622.9
35	面	3272	419001211000003272	2001010100		337	0301	乔木林地	30	4190011072050000000	陡沟	4190011072050000000	陡沟	404608		0	0	404608			0					0	0		2019	00			8612.91	404771
36	面	3296	419001211000003296	2001010100		141	0201	果园	20	4190010040010000000	西石露头	4190010040010000000	西石露头	2680.53		0	0	2680.53			0			GCHF	工程恢复	0	0		2019	00			319.718	2681.82
37	面	3302	419001211000003302	2001010100		82	0201	果园	20	4190010040090000000	南白涧	4190010040090000000	南白涧	8240.39		0	0	8240.39			0					0	0		2019	00			370.915	8244.31
38	面	3339	419001211000003339	2001010100		341	0301	乔木林地	30	4190011072050000000	陡沟	4190011072050000000	陡沟	160409		0	0	160409			0					0	0		2019	00			4112.61	160474
39	面	3446	419001211000003446	2001010100		44	0201	果园	20	4190010040090000000	南白涧	4190010040090000000	南白涧	26218.7		0	0	26218.7			0					0	0		2019	00			771.441	26231.3
40	面	3447	419001211000003447	2001010100		12	0201	果园	20	4190010040090000000	南白涧	4190010040090000000	南白涧	34146		0	0	34146			0					0	0		2019	00			803.26	34162.4
41	面	3448	419001211000003448	2001010100		10	0201	果园	20	4190010040090000000	南白涧	4190010040090000000	南白涧	5460.19		0	0	5460.19			0					0	0		2019	00			415.563	5462.82
42	面	3492	419001211000003492	2001010100		66	0305	灌木林地	30	4190011072040000000	砚瓦河	4190011072040000000	砚瓦河	29782.9		0	0	29782.9			0					0	0		2019	00			816.24	29795.3
43	面	3546	419001211000003546	2001010100		15	0201	果园	20	4190010040090000000	南白涧	4190010040090000000	南白涧	2849.71		0	0	2849.71			0					0	0		2020	00			334.476	2851.08
44	面	3547	419001211000003547	2001010100		9	0201	果园	20	4190010040090000000	南白涧	4190010040090000000	南白涧	11431.2		0	0	11431.2			0			GCHF	工程恢复	0	0		2019	00			427.873	11436.7
45	面	3584	419001211000003584	2001010100		7	0201	果园	20	4190010040090000000	南白涧	4190010040090000000	南白涧	24767		0	0	24767			0					0	0		2019	00			1191.95	24779
46	面	3617	419001211000003617	2001010100		85	0301	乔木林地	30	4190011072040000000	砚瓦河	4190011072040000000	砚瓦河	8945.67		0	0	8945.67			0					0	0		2019	00			695.669	8949.38
47	面	4438	419001211000004438	2001010100		75	0301	乔木林地	20	4190010040010000000	西石露头	4190010040010000000	西石露头	2665.82		0	0	2665.82			0					0	0		2019	00			235.2	2667.11
48	面	4454	419001211000004454	2001010100		78	0301	乔木林地	20	4190010040010000000	西石露头	4190010040010000000	西石露头	5601.89		0	0	5601.89			0					0	0		2019	00			335.167	5604.59
49	面	4463	419001211000004463	2001010100		10	0301	乔木林地	20	4190010040010000000	西石露头	4190010040010000000	西石露头	1396.52		0	0	1396.52			0			GCHF	工程恢复	0	0		2019	00			182.336	1397.2
50	面	4473	419001211000004473	2001010100		58	0301	乔木林地	20	4190010040090000000	南白涧	4190010040090000000	南白涧	6653		0	0	6653			0					0	0		2019	00			403.208	6656.17
51	面	4477	419001211000004477	2001010100		16	0301	乔木林地	20	4190010040090000000	南白涧	4190010040090000000	南白涧	2682.05		0	0	2682.05			0			GCHF	工程恢复	0	0		2019	00			236.486	2683.35
52	面	4544	419001211000004544	2001010100		368	0301	乔木林地	30	4190011072050000000	陡沟	4190011072050000000	陡沟	661.59		0	0	661.59			0					0	0		2019	00			163.641	661.862
53	面	4545	419001211000004545	2001010100		347	0301	乔木林地	30	4190011072050000000	陡沟	4190011072050000000	陡沟	11706.1		0	0	11706.1			0					0	0		2019	00			799.615	11710.9
54	面	4546	419001211000004546	2001010100		373	0301	乔木林地	30	4190011072050000000	陡沟	4190011072050000000	陡沟	43440.9		0	0	43440.9			0					0	0		2019	00			1328.31	43458.7
55	面	4663	419001211000004663	2001010100		23	0301	乔木林地	30	4190010040190000000	小庄	4190010040190000000	小庄	26918		0	0	26918			0					0	0		2019	00			871.966	26931.2
56	面	4668	419001211000004668	2001010100		20	0301	乔木林地	30	4190010040190000000	小庄	4190010040190000000	小庄	9192.38		0	0	9192.38			0			GCHF	工程恢复	0	0		2019	00			663.692	9196.88
57	面	4768	419001211000004768	2001010100		156	0301	乔木林地	30	4190011072040000000	砚瓦河	4190011072040000000	砚瓦河	114714		0	0	114714			0					0	0		2019	00			2108.77	114762
58	面	4774	419001211000004774	2001010100		67	0301	乔木林地	30	4190011072040000000	砚瓦河	4190011072040000000	砚瓦河	46376.3		0	0	46376.3			0					0	0		2019	00			1035.71	46395.7
59	面	4775	419001211000004775	2001010100		3	0301	乔木林地	30	4190011072040000000	砚瓦河	4190011072040000000	砚瓦河	446069		0	0	446069			0					0	0		2019	00			4305.56	446255
60	面	4918	419001211000004918	2001010100		15	0301	乔木林地	30	4190011072040000000	砚瓦河	4190011072040000000	砚瓦河	63436.3		0	0	63436.3			0					0	0		2019	00			2488.08	63462.5
61	面	6301	419001211000006301	2001010100		271	0404	其他草地	30	4190011072050000000	陡沟	4190011072050000000	陡沟	727.3		0	0	727.3			0					0	0		2019	00			133.963	727.593
62	面	6361	419001211000006361	2001010100		35	0305	灌木林地	30	4190011072040000000	砚瓦河	4190011072040000000	砚瓦河	8338.84		0	0	8338.84			0					0	0		2019	00			569.736	8342.28
63	面	6658	419001211000006658	2001010100		213	0305	灌木林地	30	4190011072050000000	陡沟	4190011072050000000	陡沟	12181.9		0	0	12181.9			0					0	0		2019	00			610.837	12186.9
64	面	6661	419001211000006661	2001010100		343	0305	灌木林地	30	4190011072050000000	陡沟	4190011072050000000	陡沟	28586.3		0	0	28586.3			0					0	0		2019	00			1417.11	28597.9
65	面	6663	419001211000006663	2001010100		390	0305	灌木林地	30	4190011072050000000	陡沟	4190011072050000000	陡沟	39342		0	0	39342			0					0	0		2019	00			1529.29	39358.1
66	面	6664	419001211000006664	2001010100		419	0305	灌木林地	30	4190011072050000000	陡沟	4190011072050000000	陡沟	5824.18		0	0	5824.18			0					0	0		2019	00			440.265	5826.58
67	面	7338	419001211000007338	2001010100		27	0601	工业用地	20	4190010040090000000	南白涧	4190010040090000000	南白涧	3124.94		0	0	3124.94			0					0	0	201	2019	00			298.927	3126.43
68	面	7339	419001211000007339	2001010100		19	0601	工业用地	20	4190010040090000000	南白涧	4190010040090000000	南白涧	88221		0	0	88221			0					0	0	201	2019	00			2120.02	88263.4
69	面	7451	419001211000007451	2001010100		41	0307	其他林地	20	4190010040090000000	南白涧	4190010040090000000	南白涧	1742.24		0	0	1742.24			0					0	0		2019	00			215.082	1743.07
70	面	7452	419001211000007452	2001010100		8	0307	其他林地	20	4190010040090000000	南白涧	4190010040090000000	南白涧	6006.66		0	0	6006.66			0			GCHF	工程恢复	0	0		2019	00			386.859	6009.56
71	面	7488	419001211000007488	2001010100		107	0307	其他林地	30	4190010040190000000	小庄	4190010040190000000	小庄	12452.7		0	0	12452.7			0			GCHF	工程恢复	0	0		2019	00			633.792	12458.8
72	面	7491	419001211000007491	2001010100		88	0307	其他林地	30	4190010040190000000	小庄	4190010040190000000	小庄	135639		0	0	135639			0			GCHF	工程恢复	0	0		2019	00			2538.04	135705
73	面	7592	419001211000007592	2001010100		417	0307	其他林地	30	4190011072050000000	陡沟	4190011072050000000	陡沟	198989		0	0	198989			0					0	0		2019	00			4492.6	199070
74	面	7593	419001211000007593	2001010100		418	0307	其他林地	30	4190011072050000000	陡沟	4190011072050000000	陡沟	223.81		0	0	223.81			0					0	0		2019	00			62.4963	223.905
75	面	7758	419001211000007758	2001010100		24	0508	物流仓储用地	20	4190010040090000000	南白涧	4190010040090000000	南白涧	13186		0	0	13186			0					0	0	201	2019	00			555.777	13192.3
76	面	7759	419001211000007759	2001010100		21	0508	物流仓储用地	20	4190010040090000000	南白涧	4190010040090000000	南白涧	56996.8		0	0	56996.8			0					0	0	201	2019	00			979.135	57024.4
77	面	8176	419001211000008176	2001010100		2	0702	农村宅基地	30	4190011072040000000	砚瓦河	4190011072040000000	砚瓦河	551.55		0	0	551.55			0					0	0	203	2019	00			95.1971	551.777
78	面	8743	419001211000008743	2001010100		92	05H1	商业服务业设施用地	20	4190010040090000000	南白涧	4190010040090000000	南白涧	7617.37		0	0	7617.37			0					0	0	201	2019	00			492.62	7621.03
79	面	8775	419001211000008775	2001010100		125	0508	物流仓储用地	20	4190010040010000000	西石露头	4190010040010000000	西石露头	871.17		0	0	871.17			0					0	0	201	2019	00			120.939	871.593
80	面	8776	419001211000008776	2001010100		12	0508	物流仓储用地	20	4190010040010000000	西石露头	4190010040010000000	西石露头	2663.93		0	0	2663.93			0					0	0	201	2019	00			212.774	2665.22
81	面	8802	419001211000008802	2001010100		77	0508	物流仓储用地	20	4190010040010000000	西石露头	4190010040010000000	西石露头	11239.8		0	0	11239.8			0					0	0	201	2019	00			589.768	11245.2
82	面	8829	419001211000008829	2001010100		123	05H1	商业服务业设施用地	20	4190010040010000000	西石露头	4190010040010000000	西石露头	2246.74		0	0	2246.74			0					0	0	201	2019	00			239.104	2247.83
83	面	8837	419001211000008837	2001010100		59	05H1	商业服务业设施用地	20	4190010040010000000	西石露头	4190010040010000000	西石露头	1202.5		0	0	1202.5			0					0	0	201	2019	00			139.182	1203.08
84	面	8838	419001211000008838	2001010100		9	05H1	商业服务业设施用地	20	4190010040010000000	西石露头	4190010040010000000	西石露头	18843.5		0	0	18843.5			0					0	0	201	2019	00			590.587	18852.6
85	面	8888	419001211000008888	2001010100		154	0601	工业用地	20	4190010040010000000	西石露头	4190010040010000000	西石露头	3095.42		0	0	3095.42			0					0	0	201	2019	00			247.365	3096.92
86	面	8892	419001211000008892	2001010100		3	0601	工业用地	20	4190010040010000000	西石露头	4190010040010000000	西石露头	41366.4		0	0	41366.4			0					0	0	201	2019	00			913.163	41386.5
87	面	8895	419001211000008895	2001010100		19	0601	工业用地	20	4190010040010000000	西石露头	4190010040010000000	西石露头	20295.2		0	0	20295.2			0					0	0	201	2019	00			579.49	20305
88	面	8947	419001211000008947	2001010100		22	0601	工业用地	30	4190010040190000000	小庄	4190010040190000000	小庄	11064.6		0	0	11064.6			0					0	0	203	2019	00			522.612	11070.1
89	面	9201	419001211000009201	2001010100		94	0701	城镇住宅用地	20	4190010040010000000	西石露头	4190010040010000000	西石露头	16716.7		0	0	16716.7			0					0	0	201	2019	00			582.447	16724.8
90	面	9203	419001211000009203	2001010100		51	0701	城镇住宅用地	20	4190010040010000000	西石露头	4190010040010000000	西石露头	23716.4		0	0	23716.4			0					0	0	201	2019	00			718.092	23727.9
91	面	9204	419001211000009204	2001010100		100	0701	城镇住宅用地	20	4190010040010000000	西石露头	4190010040010000000	西石露头	37957.5		0	0	37957.5			0					0	0	201	2019	00			844.477	37975.9
92	面	9262	419001211000009262	2001010100		2	0701	城镇住宅用地	20	4190010040020000000	柴庄	4190010040020000000	柴庄	1563.43		0	0	1563.43			0					0	0	201	2019	00			181.979	1564.19
93	面	9318	419001211000009318	2001010100		60	0701	城镇住宅用地	20	4190010040090000000	南白涧	4190010040090000000	南白涧	5828.55		0	0	5828.55			0					0	0	201	2019	00			356.768	5831.35
94	面	9319	419001211000009319	2001010100		28	0701	城镇住宅用地	20	4190010040090000000	南白涧	4190010040090000000	南白涧	6785.17		0	0	6785.17			0					0	0	201	2019	00			399.947	6788.42
95	面	9321	419001211000009321	2001010100		30	0701	城镇住宅用地	20	4190010040090000000	南白涧	4190010040090000000	南白涧	14528.1		0	0	14528.1			0					0	0	201	2019	00			550.362	14535.1
96	面	9324	419001211000009324	2001010100		32	0701	城镇住宅用地	20	4190010040090000000	南白涧	4190010040090000000	南白涧	23916.3		0	0	23916.3			0					0	0	201	2019	00			660.264	23927.8
97	面	9329	419001211000009329	2001010100		20	0701	城镇住宅用地	20	4190010040090000000	南白涧	4190010040090000000	南白涧	5668.88		0	0	5668.88			0					0	0	201	2019	00			308.873	5671.61
98	面	9801	419001211000009801	2001010100		307	0702	农村宅基地	30	4190011072050000000	陡沟	4190011072050000000	陡沟	7653.13		0	0	7653.13			0					0	0	203	2019	00			367.997	7656.25
99	面	9805	419001211000009805	2001010100		345	0702	农村宅基地	30	4190011072050000000	陡沟	4190011072050000000	陡沟	686.58		0	0	686.58			0					0	0	203	2019	00			134.3	686.862
100	面	9806	419001211000009806	2001010100		369	0702	农村宅基地	30	4190011072050000000	陡沟	4190011072050000000	陡沟	1752.4		0	0	1752.4			0					0	0	203	2019	00			230.623	1753.11
101	面	9807	419001211000009807	2001010100		365	0702	农村宅基地	30	4190011072050000000	陡沟	4190011072050000000	陡沟	4792.99		0	0	4792.99			0					0	0	203	2019	00			422.444	4794.95
102	面	9833	419001211000009833	2001010100		10	0702	农村宅基地	30	4190011072040000000	砚瓦河	4190011072040000000	砚瓦河	537.45		0	0	537.45			0					0	0	203	2019	00			102.132	537.675
103	面	9836	419001211000009836	2001010100		18	0702	农村宅基地	30	4190011072040000000	砚瓦河	4190011072040000000	砚瓦河	2789.19		0	0	2789.19			0					0	0	203	2019	00			261.25	2790.34
104	面	9837	419001211000009837	2001010100		57	0702	农村宅基地	30	4190011072040000000	砚瓦河	4190011072040000000	砚瓦河	342.24		0	0	342.24			0					0	0	203	2019	00			73.4392	342.381
105	面	9867	419001211000009867	2001010100		43	1202	设施农用地	20	4190010040090000000	南白涧	4190010040090000000	南白涧	827.74		0	0	827.74			0					0	0		2019	00			137.49	828.138
106	面	9868	419001211000009868	2001010100		45	1202	设施农用地	20	4190010040090000000	南白涧	4190010040090000000	南白涧	288.84		0	0	288.84			0					0	0		2019	00			92.1556	288.979
107	面	9869	419001211000009869	2001010100		71	1202	设施农用地	20	4190010040090000000	南白涧	4190010040090000000	南白涧	2838.13		0	0	2838.13			0					0	0		2019	00			338.198	2839.49
108	面	9870	419001211000009870	2001010100		13	1202	设施农用地	20	4190010040090000000	南白涧	4190010040090000000	南白涧	403.69		0	0	403.69			0					0	0		2019	00			82.9753	403.884
109	面	9871	419001211000009871	2001010100		17	1202	设施农用地	20	4190010040090000000	南白涧	4190010040090000000	南白涧	493.72		0	0	493.72			0					0	0		2019	00			95.8818	493.954
110	面	11832	419001211000011832	2001010100		2	0809	公用设施用地	20	4190010040010000000	西石露头	4190010040010000000	西石露头	266.8		0	0	266.8			0					0	0	201	2019	00			66.4	266.925
111	面	12002	419001211000012002	2001010100		16	09	特殊用地	20	4190010040010000000	西石露头	4190010040010000000	西石露头	50493.1		0	0	50493.1			0					0	0	205	2019	00			938.373	50517.7
112	面	12078	419001211000012078	2001010100		38	1202	设施农用地	30	4190011072040000000	砚瓦河	4190011072040000000	砚瓦河	272.87		0	0	272.87			0					0	0		2019	00			69.4422	272.985
113	面	12285	419001211000012285	2001010100		48	1202	设施农用地	20	4190010040010000000	西石露头	4190010040010000000	西石露头	1099.8		0	0	1099.8			0					0	0		2019	00			136.103	1100.33
114	面	12286	419001211000012286	2001010100		124	1202	设施农用地	20	4190010040010000000	西石露头	4190010040010000000	西石露头	1450.25		0	0	1450.25			0					0	0		2019	00			182.182	1450.95
115	面	12287	419001211000012287	2001010100		11	1202	设施农用地	20	4190010040010000000	西石露头	4190010040010000000	西石露头	2503.39		0	0	2503.39			0					0	0		2019	00			299.284	2504.61
116	面	12436	419001211000012436	2001010100		371	1202	设施农用地	30	4190011072050000000	陡沟	4190011072050000000	陡沟	785.5		0	0	785.5			0					0	0		2019	00			116.227	785.825
117	面	12964	419001211000012964	2001010100		43	1003	公路用地	20	4190010000000000000	济源市	4190011072040000000	砚瓦河	46792.5		0	0	46792.5			26.6					0	0		2019	00			3573.59	46811.8
118	面	13108	419001211000013108	2001010100		59	1006	农村道路	30	4190011072040000000	砚瓦河	4190011072040000000	砚瓦河	444.54		0	0	444.54			3.4					0	0		2019	00			267.627	444.723
119	面	13199	419001211000013199	2001010100		147	1003	公路用地	30	4190011072050000000	陡沟	4190011072050000000	陡沟	47357.3		0	0	47357.3			10.4					0	0		2019	00			9106.48	47376.3
120	面	13203	419001211000013203	2001010100		339	1006	农村道路	30	4190011072050000000	陡沟	4190011072050000000	陡沟	4354.94		0	0	4354.94			4.7					0	0		2019	00			1848.91	4356.71
121	面	13204	419001211000013204	2001010100		346	1006	农村道路	30	4190011072050000000	陡沟	4190011072050000000	陡沟	295.72		0	0	295.72			5.2					0	0		2019	00			123.231	295.838
122	面	13328	419001211000013328	2001010100		121	1004	城镇村道路用地	20	4190010040010000000	西石露头	4190010040010000000	西石露头	30463.8		0	0	30463.8			33.8					0	0	201	2019	00			1868.78	30478.7
123	面	13542	419001211000013542	2001010100		46	1006	农村道路	20	4190010040090000000	南白涧	4190010040090000000	南白涧	1976.02		0	0	1976.02			4.3					0	0		2019	00			923.904	1976.96
124	面	13543	419001211000013543	2001010100		2	1006	农村道路	20	4190010040090000000	南白涧	4190010040090000000	南白涧	1087.57		0	0	1087.57			5.5					0	0		2019	00			406.337	1088.09
125	面	13544	419001211000013544	2001010100		42	1006	农村道路	20	4190010040090000000	南白涧	4190010040090000000	南白涧	536.95		0	0	536.95			5.8					0	0		2019	00			195.542	537.21
126	面	13546	419001211000013546	2001010100		86	1006	农村道路	20	4190010040090000000	南白涧	4190010040090000000	南白涧	1237.56		0	0	1237.56			7.1					0	0		2019	00			362.29	1238.15
127	面	13782	419001211000013782	2001010100		372	1003	公路用地	10	4190010000000000000	济源市	4190011072050000000	陡沟	7101.94		0	0	7101.94			10.8					0	0		2019	00			1332.32	7104.86
128	面	13910	419001211000013910	2001010100		370	1006	农村道路	30	4190011072050000000	陡沟	4190011072050000000	陡沟	326.86		0	0	326.86			3.4					0	0		2019	00			200.465	326.99
129	面	13975	419001211000013975	2001010100		65	1006	农村道路	30	4190011072040000000	砚瓦河	4190011072040000000	砚瓦河	7935.69		0	0	7935.69			9.2					0	0		2019	00			1776.15	7938.99
130	面	14003	419001211000014003	2001010100		17	1006	农村道路	30	4190011072040000000	砚瓦河	4190011072040000000	砚瓦河	8001.86		0	0	8001.86			9.4					0	0		2019	00			1718.07	8005.16
131	面	14255	419001211000014255	2001010100		36	1006	农村道路	30	4190011072040000000	砚瓦河	4190011072040000000	砚瓦河	219.42		0	0	219.42			5.2					0	0		2019	00			94.3727	219.509
132	面	14274	419001211000014274	2001010100		7	1006	农村道路	30	4190011072040000000	砚瓦河	4190011072040000000	砚瓦河	992.32		0	0	992.32			4.9					0	0		2019	00			418.376	992.731
133	面	14486	419001211000014486	2001010100		366	1006	农村道路	30	4190011072050000000	陡沟	4190011072050000000	陡沟	1035.48		0	0	1035.48			3.8					0	0		2019	00			547.237	1035.9
134	面	14511	419001211000014511	2001010100		63	1006	农村道路	30	4190011072040000000	砚瓦河	4190011072040000000	砚瓦河	1175.16		0	0	1175.16			3.5					0	0		2019	00			676.488	1175.65
135	面	15006	419001211000015006	2001010100		364	1006	农村道路	30	4190011072050000000	陡沟	4190011072050000000	陡沟	1114.58		0	0	1114.58			3.1					0	0		2019	00			716.421	1115.04
136	面	15074	419001211000015074	2001010100		462	1003	公路用地	10	4190010000000000000	济源市	4190011072050000000	陡沟	2866.76		0	0	2866.76			10.5					0	0		2019	00			567.144	2867.94
137	面	15242	419001211000015242	2001010100		81	1006	农村道路	20	4190010040090000000	南白涧	4190010040090000000	南白涧	262.68		0	0	262.68			3					0	0		2019	00			179.2	262.805
138	面	15384	419001211000015384	2001010100		99	1004	城镇村道路用地	20	4190010040010000000	西石露头	4190010040010000000	西石露头	3105.11		0	0	3105.11			10.6					0	0	201	2019	00			609.552	3106.61
139	面	15385	419001211000015385	2001010100		69	1006	农村道路	20	4190010040090000000	南白涧	4190010040090000000	南白涧	1374.37		0	0	1374.37			5.5					0	0		2019	00			514.51	1375.03
140	面	15386	419001211000015386	2001010100		5	1006	农村道路	20	4190010040090000000	南白涧	4190010040090000000	南白涧	874.17		0	0	874.17			5.5					0	0		2019	00			329.334	874.589
141	面	15395	419001211000015395	2001010100		95	1101	河流水面	10	4190010000000000000	济源市	4190010040090000000	南白涧	62500.3		0	0	62500.3			0					0	0		2019	00			2785.85	62530.2
142	面	15404	419001211000015404	2001010100		20	1006	农村道路	20	4190010040010000000	西石露头	4190010040010000000	西石露头	1499.34		0	0	1499.34			4.2					0	0		2019	00			730.465	1500.06
143	面	15406	419001211000015406	2001010100		58	1006	农村道路	20	4190010040010000000	西石露头	4190010040010000000	西石露头	1167.51		0	0	1167.51			4.8					0	0		2019	00			500.45	1168.07
144	面	15422	419001211000015422	2001010100		62	1006	农村道路	20	4190010040010000000	西石露头	4190010040010000000	西石露头	643.48		0	0	643.48			5.1					0	0		2019	00			261.532	643.795
145	面	15423	419001211000015423	2001010100		66	1006	农村道路	20	4190010040010000000	西石露头	4190010040010000000	西石露头	438.07		0	0	438.07			4.2					0	0		2019	00			216.774	438.281
146	面	15479	419001211000015479	2001010100		29	1004	城镇村道路用地	20	4190010040090000000	南白涧	4190010040090000000	南白涧	2551.03		0	0	2551.03			12.4					0	0	201	2019	00			434.914	2552.25
147	面	15490	419001211000015490	2001010100		31	1004	城镇村道路用地	20	4190010040090000000	南白涧	4190010040090000000	南白涧	2102.27		0	0	2102.27			10.4					0	0	201	2019	00			426.312	2103.28
148	面	15534	419001211000015534	2001010100		21	1006	农村道路	30	4190010040190000000	小庄	4190010040190000000	小庄	1432.72		0	0	1432.72			6.6					0	0		2019	00			447.107	1433.42
149	面	15580	419001211000015580	2001010100		60	1006	农村道路	20	4190010040010000000	西石露头	4190010040010000000	西石露头	356.3		0	0	356.3			4.6					0	0		2019	00			163.406	356.475
150	面	15628	419001211000015628	2001010100		47	1004	城镇村道路用地	20	4190010040090000000	南白涧	4190010040090000000	南白涧	2632.66		0	0	2632.66			5.3					0	0	201	2019	00			1011.9	2633.92
151	面	15706	419001211000015706	2001010100		67	1003	公路用地	10	4190010000000000000	济源市	4190010040090000000	南白涧	10717		0	0	10717			29.2					0	0		2019	00			792.139	10722.1
152	面	15707	419001211000015707	2001010100		114	1003	公路用地	20	4190010040010000000	西石露头	4190010040010000000	西石露头	15517.8		0	0	15517.8			33.3					0	0		2019	00			999.67	15525.3
153	面	15721	419001211000015721	2001010100		8	1004	城镇村道路用地	20	4190010040010000000	西石露头	4190010040010000000	西石露头	2547.38		0	0	2547.38			7					0	0	201	2019	00			746.643	2548.63
154	面	15725	419001211000015725	2001010100		29	1006	农村道路	20	4190010040010000000	西石露头	4190010040010000000	西石露头	1824.35		0	0	1824.35			5.2					0	0		2019	00			707.403	1825.23
155	面	15728	419001211000015728	2001010100		26	1004	城镇村道路用地	20	4190010040090000000	南白涧	4190010040090000000	南白涧	35023.9		0	0	35023.9			30					0	0	201	2019	00			2472.19	35040.8
156	面	15773	419001211000015773	2001010100		49	1006	农村道路	20	4190010040010000000	西石露头	4190010040010000000	西石露头	829.02		0	0	829.02			3.9					0	0		2019	00			431.188	829.427
157	面	15824	419001211000015824	2001010100		6	1006	农村道路	20	4190010040010000000	西石露头	4190010040010000000	西石露头	1693.71		0	0	1693.71			4.1					0	0		2019	00			842.513	1694.54
158	面	16954	419001211000016954	2001010100		76	0102	水浇地	20	4190010040010000000	西石露头	4190010040010000000	西石露头	1257.31		0	0	1257.31		1	0			FLS	种植非粮食作	0	0		2019	00			142.864	1257.92
159	面	34670	419001211000034670	2001010100		411	0103	旱地	30	4190011032010000000	承留村	4190011032010000000	承留村	9348.76	1203	0.1	934.88	8413.88	TT	2	0			LS	种植粮食作物	0	0		2019	00			425.558	9353.01
160	面	34671	419001211000034671	2001010100		328	0103	旱地	30	4190011032010000000	承留村	4190011032010000000	承留村	1906.61	1203	0.1	190.66	1715.95	TT	2	0			LS	种植粮食作物	0	0		2019	00			200.843	1907.48
161	面	34672	419001211000034672	2001010100		319	0103	旱地	30	4190011032010000000	承留村	4190011032010000000	承留村	13627.7	1203	0.1	1362.77	12265	TT	2	0			WG	未耕种	0	0		2019	00			522.345	13633.9
162	面	34673	419001211000034673	2001010100		385	0103	旱地	30	4190011032010000000	承留村	4190011032010000000	承留村	1268.49	1203	0.132	167.44	1101.05	PD	3	0			LS	种植粮食作物	0	0		2019	00			178.3	1269.06
163	面	34674	419001211000034674	2001010100		387	0103	旱地	30	4190011032010000000	承留村	4190011032010000000	承留村	1934.55	1203	0.132	255.36	1679.19	PD	3	0			LS	种植粮食作物	0	0		2019	00			190.568	1935.43
164	面	34675	419001211000034675	2001010100		367	0103	旱地	30	4190011032010000000	承留村	4190011032010000000	承留村	6655.97	1203	0.132	878.59	5777.38	PD	3	0			LYFL	粮与非粮轮作	0	0		2019	00			538.732	6659
165	面	34676	419001211000034676	2001010100		384	0103	旱地	30	4190011032010000000	承留村	4190011032010000000	承留村	5856.12	1203	0.132	773.01	5083.11	PD	3	0			WG	未耕种	0	0		2019	00			331.003	5858.77
166	面	34677	419001211000034677	2001010100		357	0103	旱地	30	4190011032010000000	承留村	4190011032010000000	承留村	6444.81	1203	0.142	915.16	5529.65	TT	3	0			LS	种植粮食作物	0	0		2019	00			335.093	6447.67
167	面	34678	419001211000034678	2001010100		213	0103	旱地	30	4190011032010000000	承留村	4190011032010000000	承留村	53829.6	1203	0.142	7643.81	46185.8	TT	3	0			LS	种植粮食作物	0	0		2019	00			1188.06	53853.6
168	面	34679	419001211000034679	2001010100		282	0103	旱地	30	4190011032010000000	承留村	4190011032010000000	承留村	2305.36	1203	0.142	327.36	1978	TT	3	0			LS	种植粮食作物	0	0		2019	00			183.281	2306.38
169	面	34680	419001211000034680	2001010100		308	0103	旱地	30	4190011032010000000	承留村	4190011032010000000	承留村	577.97	1203	0.142	82.07	495.9	TT	3	0			LS	种植粮食作物	0	0		2019	00			100.784	578.226
170	面	34681	419001211000034681	2001010100		111	0103	旱地	30	4190011032140000000	小寨村	4190011032140000000	小寨村	10298.5	1203	0.095	978.36	9320.16	PD	2	0			LS	种植粮食作物	0	0		2019	00			460.373	10302.7
171	面	34682	419001211000034682	2001010100		38	0103	旱地	30	4190011032140000000	小寨村	4190011032140000000	小寨村	37984	1203	0.095	3608.48	34375.5	PD	2	0			LS	种植粮食作物	0	0		2019	00			1021.1	37999.5
172	面	34683	419001211000034683	2001010100		191	0103	旱地	30	4190011032140000000	小寨村	4190011032140000000	小寨村	2586.42	1203	0.095	245.71	2340.71	PD	2	0			LS	种植粮食作物	0	0		2019	00			215.239	2587.48
173	面	34684	419001211000034684	2001010100		213	0103	旱地	30	4190011032140000000	小寨村	4190011032140000000	小寨村	13525.1	1203	0.095	1284.89	12240.2	PD	2	0			LS	种植粮食作物	0	0		2019	00			521.087	13530.7
174	面	34685	419001211000034685	2001010100		359	0103	旱地	30	4190011032140000000	小寨村	4190011032140000000	小寨村	2853.54	1203	0.1	285.35	2568.19	TT	2	0			LS	种植粮食作物	0	0		2019	00			221.457	2854.73
175	面	34686	419001211000034686	2001010100		335	0103	旱地	30	4190011032140000000	小寨村	4190011032140000000	小寨村	1272.17	1203	0.1	127.22	1144.95	TT	2	0			LS	种植粮食作物	0	0		2019	00			150.845	1272.7
176	面	34687	419001211000034687	2001010100		298	0103	旱地	30	4190011032140000000	小寨村	4190011032140000000	小寨村	43835.8	1203	0.1	4383.58	39452.3	TT	2	0			LS	种植粮食作物	0	0		2019	00			1092.55	43854.2
177	面	34688	419001211000034688	2001010100		343	0103	旱地	30	4190011032140000000	小寨村	4190011032140000000	小寨村	17970.1	1203	0.1	1797.01	16173.1	TT	2	0			LS	种植粮食作物	0	0		2019	00			776.83	17977.7
178	面	34689	419001211000034689	2001010100		345	0103	旱地	30	4190011032140000000	小寨村	4190011032140000000	小寨村	9572.21	1203	0.1	957.22	8614.99	TT	2	0			LS	种植粮食作物	0	0		2019	00			496.491	9576.25
179	面	35371	419001211000035371	2001010100		269	0102	水浇地	30	4190011032010000000	承留村	4190011032010000000	承留村	21719.2		0	0	21719.2		1	0			FLS	种植非粮食作	0	0		2019	00			926.763	21729.1
180	面	35372	419001211000035372	2001010100		127	0102	水浇地	30	4190011032010000000	承留村	4190011032010000000	承留村	8888.98		0	0	8888.98		1	0			FLS	种植非粮食作	0	0		2019	00			407.088	8893.08
181	面	35373	419001211000035373	2001010100		91	0102	水浇地	30	4190011032010000000	承留村	4190011032010000000	承留村	2260.35		0	0	2260.35		1	0			FLS	种植非粮食作	0	0	202	2019	00			202.428	2261.38
182	面	35374	419001211000035374	2001010100		100	0102	水浇地	30	4190011032010000000	承留村	4190011032010000000	承留村	12955.3		0	0	12955.3		1	0			LS	种植粮食作物	0	0		2019	00			469.857	12961.2
183	面	35375	419001211000035375	2001010100		80	0102	水浇地	30	4190011032010000000	承留村	4190011032010000000	承留村	6386.12		0	0	6386.12		1	0			LS	种植粮食作物	0	0		2019	00			359.706	6388.99
184	面	35376	419001211000035376	2001010100		46	0102	水浇地	30	4190011032010000000	承留村	4190011032010000000	承留村	14019.2		0	0	14019.2		1	0			LS	种植粮食作物	0	0		2019	00			757.834	14025.6
185	面	35377	419001211000035377	2001010100		268	0102	水浇地	30	4190011032010000000	承留村	4190011032010000000	承留村	17012.5		0	0	17012.5		1	0			LS	种植粮食作物	0	0		2019	00			623.02	17020.3
186	面	35378	419001211000035378	2001010100		330	0102	水浇地	30	4190011032010000000	承留村	4190011032010000000	承留村	8738.22		0	0	8738.22		1	0			LS	种植粮食作物	0	0		2019	00			385.458	8742.22
187	面	35379	419001211000035379	2001010100		354	0102	水浇地	30	4190011032010000000	承留村	4190011032010000000	承留村	3367.93		0	0	3367.93		1	0			LS	种植粮食作物	0	0		2019	00			269.082	3369.48
188	面	35511	419001211000035511	2001010100		181	0102	水浇地	30	4190011032010000000	承留村	4190011032010000000	承留村	10246.8		0	0	10246.8		1	0			WG	未耕种	0	0		2019	00			430.916	10251.5
189	面	35512	419001211000035512	2001010100		39	0102	水浇地	30	4190011032040000000	卫庄	4190011032040000000	卫庄	1738.35	1203	0.095	165.14	1573.21	PD	2	0			WG	未耕种	0	0		2019	00			254.182	1739.16
190	面	35513	419001211000035513	2001010100		35	0102	水浇地	30	4190011032040000000	卫庄	4190011032040000000	卫庄	1353.52	1203	0.1	135.35	1218.17	TT	2	0			WG	未耕种	0	0		2020	00			239.354	1354.15
191	面	35516	419001211000035516	2001010100		278	0102	水浇地	30	4190011032060000000	栲栳	4190011032060000000	栲栳	17286.1		0	0	17286.1		1	0			LS	种植粮食作物	0	0		2019	00			534.024	17294
192	面	35517	419001211000035517	2001010100		74	0102	水浇地	30	4190011032100000000	三皇	4190011032100000000	三皇	5488.01	1203	0.1	548.8	4939.21	TT	2	0			FLS	种植非粮食作	0	0		2019	00			347.995	5490.45
193	面	35518	419001211000035518	2001010100		137	0102	水浇地	30	4190011032110000000	东张村	4190011032110000000	东张村	8339.77		0	0	8339.77		1	0			FLS	种植非粮食作	0	0		2019	00			369.696	8343.45
194	面	35519	419001211000035519	2001010100		140	0102	水浇地	30	4190011032110000000	东张村	4190011032110000000	东张村	38136.8		0	0	38136.8		1	0			LS	种植粮食作物	0	0		2019	00			963.108	38153.7
195	面	35520	419001211000035520	2001010100		138	0102	水浇地	30	4190011032110000000	东张村	4190011032110000000	东张村	5943.72	1203	0.095	564.65	5379.07	PD	2	0			LYFL	粮与非粮轮作	0	0		2019	00			340.466	5946.35
196	面	35521	419001211000035521	2001010100		160	0102	水浇地	30	4190011032120000000	栗子	4190011032120000000	栗子	6544.64	1203	0.095	621.74	5922.9	PD	2	0			LS	种植粮食作物	0	0		2019	00			412.023	6547.46
197	面	35523	419001211000035523	2001010100		290	0102	水浇地	30	4190011032160000000	南姚河东村	4190011032160000000	南姚河东村	1061.22	1203	0.1	106.12	955.1	TT	2	0			FLS	种植非粮食作	0	0		2019	00			273.896	1061.71
198	面	35524	419001211000035524	2001010100		347	0102	水浇地	30	4190011032160000000	南姚河东村	4190011032160000000	南姚河东村	791.11	1203	0.1	79.11	712	TT	2	0			LS	种植粮食作物	0	0		2019	00			138.891	791.482
199	面	35541	419001211000035541	2001010100		381	0103	旱地	10	4190011032500000000	大沟河林场	4190011032160000000	南姚河东村	4740.21	1203	0.1	474.02	4266.19	TT	2	0			LS	种植粮食作物	0	0		2019	00			382.269	4742.42
200	面	35542	419001211000035542	2001010100		380	0103	旱地	10	4190011032500000000	大沟河林场	4190011032160000000	南姚河东村	1455.58	1203	0.132	192.14	1263.44	PD	3	0			LS	种植粮食作物	0	0		2019	00			162.801	1456.26
201	面	35579	419001211000035579	2001010100		182	0102	水浇地	30	4190011032010000000	承留村	4190011032010000000	承留村	77823.8		0	0	77823.8		1	0			LS	种植粮食作物	0	0		2019	00			1197.65	77859.7
202	面	35581	419001211000035581	2001010100		17	0103	旱地	30	4190011032070000000	安腰	4190011032070000000	安腰	8420.15	1203	0.142	1195.66	7224.49	TT	3	0			LS	种植粮食作物	0	0		2019	00			393.254	8423.96
203	面	35582	419001211000035582	2001010100		64	0103	旱地	30	4190011032070000000	安腰	4190011032070000000	安腰	1665.5	1203	0.142	236.5	1429	TT	3	0			LS	种植粮食作物	0	0		2019	00			208.123	1666.25
204	面	35586	419001211000035586	2001010100		77	0103	旱地	30	4190011032070000000	安腰	4190011032070000000	安腰	2270.23	1203	0.142	322.37	1947.86	TT	3	0			WG	未耕种	0	0		2019	00			191.602	2271.26
205	面	35587	419001211000035587	2001010100		125	0103	旱地	30	4190011032080000000	孔庄村	4190011032080000000	孔庄村	8530.12		0	0	8530.12		1	0			FLS	种植非粮食作	0	0		2019	00			434.046	8533.93
206	面	35588	419001211000035588	2001010100		141	0103	旱地	30	4190011032080000000	孔庄村	4190011032080000000	孔庄村	4788.03		0	0	4788.03		1	0			FLS	种植非粮食作	0	0		2019	00			312.684	4790.17
207	面	35589	419001211000035589	2001010100		143	0103	旱地	30	4190011032080000000	孔庄村	4190011032080000000	孔庄村	812.2		0	0	812.2		1	0			FLS	种植非粮食作	0	0		2019	00			119.574	812.569
208	面	35590	419001211000035590	2001010100		27	0103	旱地	30	4190011032080000000	孔庄村	4190011032080000000	孔庄村	11161.6		0	0	11161.6		1	0			LS	种植粮食作物	0	0		2019	00			740.867	11166.6
209	面	36812	419001211000036812	2001010100		62	0305	灌木林地	30	4190011072040000000	砚瓦河	4190011072040000000	砚瓦河	764.56		0	0	764.56			0					0	0		2019	00			300.171	764.876
210	面	36909	419001211000036909	2001010100		78	0102	水浇地	20	4190010000000000000	济源市	4190011032150000000	南姚河西村	16860.3		0	0	16860.3		1	0			LS	种植粮食作物	0	0		2019	00			796.125	16868.1
211	面	36933	419001211000036933	2001010100		64	1006	农村道路	30	4190011072040000000	砚瓦河	4190011072040000000	砚瓦河	296.97		0	0	296.97			3.5					0	0		2019	00			112.264	297.093
212	面	36948	419001211000036948	2001010100		60	0102	水浇地	30	4190011032150000000	南姚河西村	4190011032150000000	南姚河西村	51753.9		0	0	51753.9		1	0			LS	种植粮食作物	0	0		2019	00			1184.8	51778
213	面	36950	419001211000036950	2001010100		281	0102	水浇地	20	4190010000000000000	济源市	4190011032160000000	南姚河东村	98.78		0	0	98.78		1	0			LS	种植粮食作物	0	0		2019	00			39.9498	98.8268
214	面	36987	419001211000036987	2001010100		187	0102	水浇地	20	4190010000000000000	济源市	4190011032150000000	南姚河西村	133.42		0	0	133.42		1	0			LS	种植粮食作物	0	0		2019	00			47.7713	133.48
215	面	36988	419001211000036988	2001010100		36	0102	水浇地	20	4190010000000000000	济源市	4190011032150000000	南姚河西村	6251.98		0	0	6251.98		1	0			LS	种植粮食作物	0	0		2019	00			379.247	6254.91
216	面	36989	419001211000036989	2001010100		39	0102	水浇地	20	4190010000000000000	济源市	4190011032150000000	南姚河西村	14744.7		0	0	14744.7		1	0			LS	种植粮食作物	0	0		2019	00			509.047	14751.6
217	面	36990	419001211000036990	2001010100		3	0102	水浇地	20	4190010000000000000	济源市	4190011032150000000	南姚河西村	147377		0	0	147377		1	0			LS	种植粮食作物	0	0		2019	00			1559.6	147446
218	面	36991	419001211000036991	2001010100		58	0102	水浇地	20	4190010000000000000	济源市	4190011032150000000	南姚河西村	9952.77		0	0	9952.77		1	0			WG	未耕种	0	0		2019	00			454.667	9957.45
219	面	36992	419001211000036992	2001010100		26	0102	水浇地	20	4190010000000000000	济源市	4190011032150000000	南姚河西村	4773.55	1203	0.095	453.49	4320.06	PD	2	0			LS	种植粮食作物	0	0		2019	00			339.211	4775.8
220	面	36993	419001211000036993	2001010100		29	0102	水浇地	20	4190010000000000000	济源市	4190011032150000000	南姚河西村	6564.4	1203	0.095	623.62	5940.78	PD	2	0			LS	种植粮食作物	0	0		2019	00			415.494	6567.49
221	面	36999	419001211000036999	2001010100		20	0102	水浇地	30	4190011032150000000	南姚河西村	4190011032150000000	南姚河西村	34328		0	0	34328		1	0			LS	种植粮食作物	0	0		2019	00			1047.11	34344.1
222	面	37000	419001211000037000	2001010100		201	0102	水浇地	30	4190011032150000000	南姚河西村	4190011032150000000	南姚河西村	26291.1		0	0	26291.1		1	0			LS	种植粮食作物	0	0		2019	00			655.073	26303.4
223	面	37001	419001211000037001	2001010100		66	0102	水浇地	30	4190011032150000000	南姚河西村	4190011032150000000	南姚河西村	61712.6		0	0	61712.6		1	0			LS	种植粮食作物	0	0		2019	00			1139.12	61741.4
224	面	37002	419001211000037002	2001010100		55	0102	水浇地	30	4190011032150000000	南姚河西村	4190011032150000000	南姚河西村	10460.3		0	0	10460.3		1	0			LS	种植粮食作物	0	0		2019	00			423.332	10465.2
225	面	37003	419001211000037003	2001010100		61	0102	水浇地	30	4190011032150000000	南姚河西村	4190011032150000000	南姚河西村	22345.3		0	0	22345.3		1	0			LS	种植粮食作物	0	0		2019	00			646.083	22355.8
226	面	37004	419001211000037004	2001010100		22	0102	水浇地	30	4190011032150000000	南姚河西村	4190011032150000000	南姚河西村	21327.8		0	0	21327.8		1	0			LS	种植粮食作物	0	0		2019	00			604.733	21337.8
227	面	37017	419001211000037017	2001010100		201	0102	水浇地	30	4190011032010000000	承留村	4190011032010000000	承留村	2214.76		0	0	2214.76		1	0			FLS	种植非粮食作	0	0		2019	00			326.48	2215.77
228	面	37018	419001211000037018	2001010100		233	0102	水浇地	30	4190011032010000000	承留村	4190011032010000000	承留村	5053.53		0	0	5053.53		1	0			FLS	种植非粮食作	0	0		2019	00			358.022	5055.84
229	面	37019	419001211000037019	2001010100		242	0102	水浇地	30	4190011032010000000	承留村	4190011032010000000	承留村	35106.9		0	0	35106.9		1	0			LS	种植粮食作物	0	0		2019	00			768.746	35123.1
230	面	37020	419001211000037020	2001010100		336	0102	水浇地	30	4190011032010000000	承留村	4190011032010000000	承留村	12646.4		0	0	12646.4		1	0			LS	种植粮食作物	0	0		2019	00			864.621	12652.2
231	面	37021	419001211000037021	2001010100		99	0102	水浇地	30	4190011032010000000	承留村	4190011032010000000	承留村	6194.13		0	0	6194.13		1	0			LYFL	粮与非粮轮作	0	0		2019	00			437.72	6196.92
232	面	37022	419001211000037022	2001010100		101	0102	水浇地	30	4190011032010000000	承留村	4190011032010000000	承留村	5756.81		0	0	5756.81		1	0			LYFL	粮与非粮轮作	0	0		2019	00			365.198	5759.4
233	面	37031	419001211000037031	2001010100		344	0102	水浇地	20	4190010000000000000	济源市	4190011032160000000	南姚河东村	87.83	1203	0.142	12.47	75.36	TT	3	0			LS	种植粮食作物	0	0		2019	00			37.4362	87.8709
234	面	37143	419001211000037143	2001010100		60	0102	水浇地	20	4190010000000000000	济源市	4190011032220000000	西官桥村	796.78		0	0	796.78		1	0			WG	未耕种	0	0		2019	00			175.547	797.155
235	面	37147	419001211000037147	2001010100		92	0102	水浇地	20	4190010000000000000	济源市	4190011032330000000	李八庄村	838.87	1203	0.142	119.12	719.75	TT	3	0			LS	种植粮食作物	0	0		2019	00			202.223	839.221
236	面	37167	419001211000037167	2001010100		191	0102	水浇地	30	4190011032150000000	南姚河西村	4190011032150000000	南姚河西村	94147		0	0	94147		1	0			LS	种植粮食作物	0	0		2019	00			2427.85	94190.8
237	面	37168	419001211000037168	2001010100		142	0102	水浇地	30	4190011032150000000	南姚河西村	4190011032150000000	南姚河西村	33286		0	0	33286		1	0			LS	种植粮食作物	0	0		2019	00			789.449	33301.5
238	面	37169	419001211000037169	2001010100		120	0102	水浇地	30	4190011032150000000	南姚河西村	4190011032150000000	南姚河西村	15273		0	0	15273		1	0			LS	种植粮食作物	0	0		2019	00			561.346	15280.1
239	面	37176	419001211000037176	2001010100		29	0102	水浇地	30	4190011032010000000	承留村	4190011032020000000	周庄	12827.8		0	0	12827.8		1	0			LYFL	粮与非粮轮作	0	1		2019	00			649.646	12833.7
240	面	37177	419001211000037177	2001010100		13	0102	水浇地	30	4190011032020000000	周庄	4190011032020000000	周庄	10350.2		0	0	10350.2		1	0			LYFL	粮与非粮轮作	0	0		2019	00			411.756	10354.9
241	面	37178	419001211000037178	2001010100		31	0102	水浇地	30	4190011032020000000	周庄	4190011032020000000	周庄	11767		0	0	11767		1	0			LYFL	粮与非粮轮作	0	0		2019	00			483.215	11772.4
242	面	37179	419001211000037179	2001010100		77	0102	水浇地	30	4190011032020000000	周庄	4190011032020000000	周庄	21069.4		0	0	21069.4		1	0			LYFL	粮与非粮轮作	0	0		2019	00			741.982	21079.1
243	面	37180	419001211000037180	2001010100		45	0102	水浇地	30	4190011032020000000	周庄	4190011032020000000	周庄	3883.47		0	0	3883.47		1	0			LYFL	粮与非粮轮作	0	0		2019	00			363.193	3885.27
244	面	37181	419001211000037181	2001010100		66	0102	水浇地	30	4190011032020000000	周庄	4190011032020000000	周庄	6592.77		0	0	6592.77		1	0			LYFL	粮与非粮轮作	0	0		2019	00			328.373	6595.82
245	面	37182	419001211000037182	2001010100		26	0102	水浇地	30	4190011032020000000	周庄	4190011032020000000	周庄	12721.7		0	0	12721.7		1	0			LYFL	粮与非粮轮作	0	0		2019	00			715.931	12727.5
246	面	37183	419001211000037183	2001010100		83	0102	水浇地	30	4190011032020000000	周庄	4190011032020000000	周庄	9143.61		0	0	9143.61		1	0			LYFL	粮与非粮轮作	0	0		2019	00			543.904	9147.84
247	面	37184	419001211000037184	2001010100		69	0102	水浇地	30	4190011032020000000	周庄	4190011032020000000	周庄	3683.5		0	0	3683.5		1	0			LYFL	粮与非粮轮作	0	0		2019	00			306.16	3685.21
248	面	37185	419001211000037185	2001010100		73	0102	水浇地	30	4190011032020000000	周庄	4190011032020000000	周庄	1153.65		0	0	1153.65		1	0			WG	未耕种	0	0		2019	00			138.889	1154.19
249	面	37197	419001211000037197	2001010100		1	0102	水浇地	30	4190011032250000000	谷沱	4190011032250000000	谷沱	5510.06		0	0	5510.06		1	0			LS	种植粮食作物	0	0		2019	00			330.179	5512.45
250	面	37199	419001211000037199	2001010100		100	0102	水浇地	30	4190011032250000000	谷沱	4190011032250000000	谷沱	3398.84	1203	0.1	339.88	3058.96	TT	2	0			LS	种植粮食作物	0	0		2019	00			239.65	3400.29
251	面	37200	419001211000037200	2001010100		125	0102	水浇地	30	4190011032270000000	南石	4190011032270000000	南石	1678.7	1203	0.095	159.48	1519.22	PD	2	0			LS	种植粮食作物	0	0		2019	00			286.946	1679.43
252	面	37201	419001211000037201	2001010100		41	0102	水浇地	30	4190011032280000000	北勋	4190011032280000000	北勋	2975.45		0	0	2975.45		1	0			FLS	种植非粮食作	0	0		2019	00			280.626	2976.79
253	面	37202	419001211000037202	2001010100		91	0102	水浇地	30	4190011032280000000	北勋	4190011032280000000	北勋	2797.64		0	0	2797.64		1	0			FLS	种植非粮食作	0	0		2019	00			252.85	2798.9
254	面	37203	419001211000037203	2001010100		71	0102	水浇地	30	4190011032280000000	北勋	4190011032280000000	北勋	4434.17	1203	0.095	421.25	4012.92	PD	2	0			FLS	种植非粮食作	0	0		2019	00			303.117	4436.17
255	面	37204	419001211000037204	2001010100		39	0102	水浇地	30	4190011032310000000	曲阳村	4190011032310000000	曲阳村	3532.2	1203	0.095	335.56	3196.64	PD	2	0			LYFL	粮与非粮轮作	0	0		2019	00			253.728	3533.83
256	面	37205	419001211000037205	2001010100		116	0102	水浇地	30	4190011032310000000	曲阳村	4190011032310000000	曲阳村	9882.94	1203	0.095	938.88	8944.06	PD	2	0			WG	未耕种	0	0		2019	00			594.866	9887.51
257	面	37206	419001211000037206	2001010100		19	0102	水浇地	30	4190011032320000000	郑窑村	4190011032320000000	郑窑村	25648.5	1203	0.1	2564.86	23083.7	TT	2	0			LS	种植粮食作物	0	0		2019	00			999.892	25659.3
258	面	37207	419001211000037207	2001010100		23	0102	水浇地	30	4190011032320000000	郑窑村	4190011032320000000	郑窑村	4863.87	1203	0.1	486.39	4377.48	TT	2	0			LS	种植粮食作物	0	0		2019	00			291.75	4865.92
259	面	37211	419001211000037211	2001010100		205	0102	水浇地	30	4190011032150000000	南姚河西村	4190011032150000000	南姚河西村	19544.4		0	0	19544.4		1	0			LS	种植粮食作物	0	0		2019	00			589.164	19553.5
260	面	37216	419001211000037216	2001010100		164	0102	水浇地	30	4190011032010000000	承留村	4190011032010000000	承留村	4098.65		0	0	4098.65		1	0			FLS	种植非粮食作	0	0		2019	00			347.565	4100.5
261	面	37217	419001211000037217	2001010100		135	0102	水浇地	30	4190011032010000000	承留村	4190011032010000000	承留村	1738.13		0	0	1738.13		1	0			FLS	种植非粮食作	0	0		2019	00			188.307	1738.91
262	面	37218	419001211000037218	2001010100		103	0102	水浇地	30	4190011032010000000	承留村	4190011032010000000	承留村	4263.58		0	0	4263.58		1	0			FLS	种植非粮食作	0	0		2019	00			299.423	4265.51
263	面	37219	419001211000037219	2001010100		15	0102	水浇地	30	4190011032010000000	承留村	4190011032010000000	承留村	6816.69		0	0	6816.69		1	0			FLS	种植非粮食作	0	0		2019	00			347.761	6819.8
264	面	37220	419001211000037220	2001010100		24	0102	水浇地	30	4190011032040000000	卫庄	4190011032040000000	卫庄	3148.59		0	0	3148.59		1	0			WG	未耕种	0	0		2019	00			228.358	3150.06
265	面	37221	419001211000037221	2001010100		38	0102	水浇地	30	4190011032040000000	卫庄	4190011032040000000	卫庄	2618.55	1203	0.095	248.76	2369.79	PD	2	0			LS	种植粮食作物	0	0		2019	00			280.753	2619.76
266	面	37222	419001211000037222	2001010100		21	0102	水浇地	30	4190011032040000000	卫庄	4190011032040000000	卫庄	5393.59	1203	0.095	512.39	4881.2	PD	2	0			WG	未耕种	0	0		2020	00			324.824	5396.11
267	面	37235	419001211000037235	2001010100		53	0102	水浇地	30	4190011032300000000	张庄村	4190011032300000000	张庄村	1036.16		0	0	1036.16		1	0			WG	未耕种	0	0		2019	00			136.6	1036.63
268	面	37236	419001211000037236	2001010100		114	0102	水浇地	30	4190011032310000000	曲阳村	4190011032310000000	曲阳村	2344.3		0	0	2344.3		1	0			FLS	种植非粮食作	0	0		2019	00			252.696	2345.39
269	面	37237	419001211000037237	2001010100		86	0102	水浇地	30	4190011032310000000	曲阳村	4190011032310000000	曲阳村	3458.71		0	0	3458.71		1	0			FLS	种植非粮食作	0	0		2019	00			236.42	3460.31
270	面	37238	419001211000037238	2001010100		88	0102	水浇地	30	4190011032310000000	曲阳村	4190011032310000000	曲阳村	6099.87		0	0	6099.87		1	0			FLS	种植非粮食作	0	0		2019	00			329.043	6102.7
271	面	37239	419001211000037239	2001010100		97	0102	水浇地	30	4190011032310000000	曲阳村	4190011032310000000	曲阳村	325.06		0	0	325.06		1	0			FLS	种植非粮食作	0	0	203	2019	00			72.1765	325.21
272	面	37240	419001211000037240	2001010100		96	0102	水浇地	30	4190011032310000000	曲阳村	4190011032310000000	曲阳村	7501.18		0	0	7501.18		1	0			LS	种植粮食作物	0	0		2019	00			369.524	7504.64
273	面	37241	419001211000037241	2001010100		115	0102	水浇地	30	4190011032310000000	曲阳村	4190011032310000000	曲阳村	4720.48		0	0	4720.48		1	0			LS	种植粮食作物	0	0		2019	00			300.278	4722.66
274	面	37242	419001211000037242	2001010100		100	0102	水浇地	30	4190011032310000000	曲阳村	4190011032310000000	曲阳村	1167.05		0	0	1167.05		1	0			LS	种植粮食作物	0	0		2019	00			172.779	1167.59
275	面	37243	419001211000037243	2001010100		38	0102	水浇地	30	4190011032310000000	曲阳村	4190011032310000000	曲阳村	35583.7		0	0	35583.7		1	0			LYFL	粮与非粮轮作	0	0		2019	00			925.294	35600.1
276	面	37244	419001211000037244	2001010100		40	0102	水浇地	30	4190011032310000000	曲阳村	4190011032310000000	曲阳村	13003.1		0	0	13003.1		1	0			LYFL	粮与非粮轮作	0	0		2019	00			575.182	13009.1
277	面	37245	419001211000037245	2001010100		15	0102	水浇地	10	4190010000000000000	济源市	4190011032220000000	西官桥村	579	1203	0.095	55	524	PD	2	0			WG	未耕种	0	0		2019	00			123.227	579.271
278	面	37249	419001211000037249	2001010100		35	0102	水浇地	20	4190010000000000000	济源市	4190011032150000000	南姚河西村	3160.14		0	0	3160.14		1	0			FLS	种植非粮食作	0	0		2019	00			339.534	3161.63
279	面	37264	419001211000037264	2001010100		17	0102	水浇地	30	4190011032010000000	承留村	4190011032010000000	承留村	21068.9		0	0	21068.9		1	0			LYFL	粮与非粮轮作	0	0		2019	00			765.486	21078.5
280	面	37265	419001211000037265	2001010100		302	0102	水浇地	30	4190011032010000000	承留村	4190011032010000000	承留村	698.9		0	0	698.9		1	0			LYFL	粮与非粮轮作	0	0		2019	00			118.58	699.223
281	面	37266	419001211000037266	2001010100		237	0102	水浇地	30	4190011032010000000	承留村	4190011032010000000	承留村	36340.1		0	0	36340.1		1	0			LYFL	粮与非粮轮作	0	0		2019	00			762.965	36356.8
282	面	37267	419001211000037267	2001010100		241	0102	水浇地	30	4190011032010000000	承留村	4190011032010000000	承留村	9105.54		0	0	9105.54		1	0			LYFL	粮与非粮轮作	0	0		2019	00			495.61	9109.73
283	面	37268	419001211000037268	2001010100		355	0102	水浇地	30	4190011032010000000	承留村	4190011032010000000	承留村	3781.73		0	0	3781.73		1	0			LYFL	粮与非粮轮作	0	0		2019	00			331.116	3783.47
284	面	37270	419001211000037270	2001010100		207	0102	水浇地	30	4190011032010000000	承留村	4190011032010000000	承留村	10466.3		0	0	10466.3		1	0			WG	未耕种	0	0		2019	00			480.935	10471.1
285	面	37271	419001211000037271	2001010100		277	0102	水浇地	30	4190011032010000000	承留村	4190011032010000000	承留村	3532.95		0	0	3532.95		1	0			WG	未耕种	0	0		2019	00			251.493	3534.58
286	面	37272	419001211000037272	2001010100		18	0102	水浇地	30	4190011032120000000	栗子	4190011032120000000	栗子	1601.99	1203	0.142	227.48	1374.51	TT	3	0			LS	种植粮食作物	0	0		2019	00			239.191	1602.67
287	面	37273	419001211000037273	2001010100		126	0102	水浇地	30	4190011032130000000	当庄村	4190011032130000000	当庄村	31097.2		0	0	31097.2		1	0			LS	种植粮食作物	0	0		2019	00			899.28	31110.5
288	面	37274	419001211000037274	2001010100		7	0102	水浇地	30	4190011032130000000	当庄村	4190011032130000000	当庄村	1817.17	1203	0.132	239.87	1577.3	PD	3	0			LS	种植粮食作物	0	0		2019	00			206.662	1817.94
289	面	37275	419001211000037275	2001010100		140	0102	水浇地	30	4190011032130000000	当庄村	4190011032130000000	当庄村	3891.47	1203	0.132	513.67	3377.8	PD	3	0			LS	种植粮食作物	0	0		2019	00			282.92	3893.14
290	面	37277	419001211000037277	2001010100		138	0102	水浇地	30	4190011032130000000	当庄村	4190011032130000000	当庄村	91.13	1203	0.132	12.03	79.1	PD	3	0			WG	未耕种	0	0		2019	00			58.1319	91.1708
291	面	37279	419001211000037279	2001010100		286	0102	水浇地	30	4190011032140000000	小寨村	4190011032140000000	小寨村	4173.35	1203	0.1	417.34	3756.01	TT	2	0			WG	未耕种	0	0		2019	00			260.38	4175.09
292	面	37280	419001211000037280	2001010100		155	0102	水浇地	30	4190011032150000000	南姚河西村	4190011032150000000	南姚河西村	4288.73		0	0	4288.73		1	0			FLS	种植非粮食作	0	0		2019	00			340.861	4290.73
293	面	37281	419001211000037281	2001010100		121	0102	水浇地	30	4190011032150000000	南姚河西村	4190011032150000000	南姚河西村	4053.02		0	0	4053.02		1	0			FLS	种植非粮食作	0	0		2019	00			273.349	4054.91
294	面	37282	419001211000037282	2001010100		63	0102	水浇地	30	4190011032150000000	南姚河西村	4190011032150000000	南姚河西村	22216.5		0	0	22216.5		1	0			LS	种植粮食作物	0	0		2019	00			676.917	22226.8
295	面	37283	419001211000037283	2001010100		193	0102	水浇地	30	4190011032150000000	南姚河西村	4190011032150000000	南姚河西村	23751.6		0	0	23751.6		1	0			LS	种植粮食作物	0	0		2019	00			721.481	23762.6
296	面	37284	419001211000037284	2001010100		101	0102	水浇地	30	4190011032310000000	曲阳村	4190011032310000000	曲阳村	16938.7		0	0	16938.7		1	0			WG	未耕种	0	0		2019	00			712.203	16946.5
297	面	37287	419001211000037287	2001010100		4	0102	水浇地	30	4190011032150000000	南姚河西村	4190011032150000000	南姚河西村	89342.5		0	0	89342.5		1	0			LS	种植粮食作物	0	0		2019	00			1369.72	89384.4
298	面	37288	419001211000037288	2001010100		2	0102	水浇地	30	4190011032150000000	南姚河西村	4190011032150000000	南姚河西村	11023.2		0	0	11023.2		1	0			LS	种植粮食作物	0	0		2019	00			977.371	11028.4
299	面	37289	419001211000037289	2001010100		76	0102	水浇地	30	4190011032150000000	南姚河西村	4190011032150000000	南姚河西村	24269.2		0	0	24269.2		1	0			LS	种植粮食作物	0	0		2019	00			625.359	24280.6
300	面	37290	419001211000037290	2001010100		57	0102	水浇地	30	4190011032150000000	南姚河西村	4190011032150000000	南姚河西村	13359.4		0	0	13359.4		1	0			LS	种植粮食作物	0	0		2019	00			491.588	13365.7
301	面	37291	419001211000037291	2001010100		152	0102	水浇地	30	4190011032150000000	南姚河西村	4190011032150000000	南姚河西村	3491.71		0	0	3491.71		1	0			LYFL	粮与非粮轮作	0	0		2019	00			310.93	3493.33
302	面	37292	419001211000037292	2001010100		156	0102	水浇地	30	4190011032150000000	南姚河西村	4190011032150000000	南姚河西村	2443.21		0	0	2443.21		1	0			LYFL	粮与非粮轮作	0	0		2019	00			291.241	2444.35
303	面	37293	419001211000037293	2001010100		85	0102	水浇地	30	4190011032150000000	南姚河西村	4190011032150000000	南姚河西村	5674.97		0	0	5674.97		1	0			LYFL	粮与非粮轮作	0	0		2019	00			307.658	5677.63
304	面	37294	419001211000037294	2001010100		83	0102	水浇地	30	4190011032150000000	南姚河西村	4190011032150000000	南姚河西村	430.86		0	0	430.86		1	0			WG	未耕种	0	0		2019	00			84.3911	431.061
305	面	37295	419001211000037295	2001010100		165	0102	水浇地	30	4190011032150000000	南姚河西村	4190011032150000000	南姚河西村	4084.86	1203	0.095	388.06	3696.8	PD	2	0			FLS	种植非粮食作	0	0		2019	00			334.791	4086.76
306	面	37296	419001211000037296	2001010100		162	0102	水浇地	30	4190011032150000000	南姚河西村	4190011032150000000	南姚河西村	142750		0	0	142750		1	0			LS	种植粮食作物	0	0		2019	00			2315.9	142816
307	面	37297	419001211000037297	2001010100		116	0102	水浇地	30	4190011032150000000	南姚河西村	4190011032150000000	南姚河西村	72176.1		0	0	72176.1		1	0			LS	种植粮食作物	0	0		2019	00			1155.55	72209.6
308	面	37310	419001211000037310	2001010100		305	0102	水浇地	30	4190011032010000000	承留村	4190011032010000000	承留村	5162.09		0	0	5162.09		1	0			WG	未耕种	0	0		2019	00			341.687	5164.48
309	面	37311	419001211000037311	2001010100		14	0102	水浇地	30	4190011032010000000	承留村	4190011032010000000	承留村	3993.77	1203	0.095	379.41	3614.36	PD	2	0			FLS	种植非粮食作	0	0		2019	00			322.457	3995.59
310	面	37312	419001211000037312	2001010100		4	0102	水浇地	30	4190011032010000000	承留村	4190011032010000000	承留村	915.96	1203	0.095	87.02	828.94	PD	2	0			LYFL	粮与非粮轮作	0	0		2019	00			196.649	916.374
311	面	37313	419001211000037313	2001010100		264	0102	水浇地	30	4190011032010000000	承留村	4190011032010000000	承留村	10864.7	1203	0.1	1086.47	9778.24	TT	2	0			LYFL	粮与非粮轮作	0	0		2019	00			645.938	10869.6
312	面	37315	419001211000037315	2001010100		16	0102	水浇地	30	4190011032030000000	枣林村	4190011032030000000	枣林村	9461.43		0	0	9461.43		1	0			FLS	种植非粮食作	0	0		2019	00			453.621	9465.73
313	面	37316	419001211000037316	2001010100		81	0102	水浇地	30	4190011032030000000	枣林村	4190011032030000000	枣林村	657.44		0	0	657.44		1	0			FLS	种植非粮食作	0	0		2019	00			105.023	657.744
314	面	37317	419001211000037317	2001010100		92	0102	水浇地	30	4190011032030000000	枣林村	4190011032030000000	枣林村	1914.66		0	0	1914.66		1	0			WG	未耕种	0	0		2019	00			282.548	1915.53
315	面	37318	419001211000037318	2001010100		94	0102	水浇地	30	4190011032030000000	枣林村	4190011032030000000	枣林村	2448.31		0	0	2448.31		1	0			WG	未耕种	0	0		2019	00			310.436	2449.42
316	面	37319	419001211000037319	2001010100		96	0102	水浇地	30	4190011032030000000	枣林村	4190011032030000000	枣林村	1913.69		0	0	1913.69		1	0			WG	未耕种	0	0		2019	00			330.76	1914.57
317	面	37321	419001211000037321	2001010100		79	0102	水浇地	30	4190011032030000000	枣林村	4190011032030000000	枣林村	1200.39		0	0	1200.39		1	0			WG	未耕种	0	0		2019	00			143.389	1200.94
318	面	37322	419001211000037322	2001010100		98	0102	水浇地	30	4190011032030000000	枣林村	4190011032030000000	枣林村	5029.13		0	0	5029.13		1	0			WG	未耕种	0	0		2019	00			390.846	5031.44
319	面	37323	419001211000037323	2001010100		82	0102	水浇地	30	4190011032030000000	枣林村	4190011032030000000	枣林村	2241.43		0	0	2241.43		1	0			WG	未耕种	0	0		2019	00			203.359	2242.46
320	面	37324	419001211000037324	2001010100		84	0102	水浇地	30	4190011032030000000	枣林村	4190011032030000000	枣林村	607.85		0	0	607.85		1	0			WG	未耕种	0	0		2019	00			112.467	608.129
321	面	37325	419001211000037325	2001010100		58	0102	水浇地	30	4190011032030000000	枣林村	4190011032030000000	枣林村	2207.73	1203	0.095	209.73	1998	PD	2	0			LS	种植粮食作物	0	0		2019	00			448.876	2208.73
322	面	37326	419001211000037326	2001010100		59	0102	水浇地	30	4190011032030000000	枣林村	4190011032030000000	枣林村	2152.62	1203	0.095	204.5	1948.12	PD	2	0			LS	种植粮食作物	0	0		2019	00			430.316	2153.59
323	面	37327	419001211000037327	2001010100		79	0102	水浇地	30	4190011032030000000	枣林村	4190011032040000000	卫庄	3602.43		0	0	3602.43		1	0			FLS	种植非粮食作	0	1		2019	00			325.521	3604.12
324	面	37328	419001211000037328	2001010100		107	0102	水浇地	30	4190011032040000000	卫庄	4190011032040000000	卫庄	9996.2		0	0	9996.2		1	0			FLS	种植非粮食作	0	0		2019	00			631.405	10000.8
325	面	37329	419001211000037329	2001010100		88	0102	水浇地	30	4190011032040000000	卫庄	4190011032040000000	卫庄	3960.11		0	0	3960.11		1	0			FLS	种植非粮食作	0	0		2019	00			332.375	3961.94
326	面	37330	419001211000037330	2001010100		108	0102	水浇地	30	4190011032040000000	卫庄	4190011032040000000	卫庄	3612.43		0	0	3612.43		1	0			FLS	种植非粮食作	0	0		2019	00			325.079	3614.1
327	面	37331	419001211000037331	2001010100		110	0102	水浇地	30	4190011032040000000	卫庄	4190011032040000000	卫庄	11082.6		0	0	11082.6		1	0			FLS	种植非粮食作	0	0		2019	00			454.138	11087.8
328	面	37333	419001211000037333	2001010100		116	0102	水浇地	30	4190011032040000000	卫庄	4190011032040000000	卫庄	4163.54		0	0	4163.54		1	0			FLS	种植非粮食作	0	0		2019	00			539.616	4165.48
329	面	37334	419001211000037334	2001010100		50	0102	水浇地	30	4190011032040000000	卫庄	4190011032040000000	卫庄	11403.4		0	0	11403.4		1	0			FLS	种植非粮食作	0	0		2019	00			543.847	11408.7
330	面	37335	419001211000037335	2001010100		75	0102	水浇地	30	4190011032040000000	卫庄	4190011032040000000	卫庄	6674.74		0	0	6674.74		1	0			FLS	种植非粮食作	0	0		2019	00			331.062	6677.86
331	面	37336	419001211000037336	2001010100		80	0102	水浇地	30	4190011032040000000	卫庄	4190011032040000000	卫庄	5303.03		0	0	5303.03		1	0			FLS	种植非粮食作	0	0		2019	00			351.515	5305.51
332	面	37338	419001211000037338	2001010100		45	0102	水浇地	30	4190011032040000000	卫庄	4190011032040000000	卫庄	2484.43		0	0	2484.43		1	0			LS	种植粮食作物	0	0		2019	00			240.901	2485.58
333	面	37339	419001211000037339	2001010100		53	0102	水浇地	30	4190011032040000000	卫庄	4190011032040000000	卫庄	5974.66		0	0	5974.66		1	0			LS	种植粮食作物	0	0		2019	00			321.095	5977.45
334	面	37340	419001211000037340	2001010100		81	0102	水浇地	30	4190011032040000000	卫庄	4190011032040000000	卫庄	10293.1		0	0	10293.1		1	0			LS	种植粮食作物	0	0		2019	00			527.93	10297.9
335	面	37342	419001211000037342	2001010100		102	0102	水浇地	30	4190011032040000000	卫庄	4190011032040000000	卫庄	6720.34		0	0	6720.34		1	0			LYFL	粮与非粮轮作	0	0		2019	00			331.353	6723.47
336	面	37343	419001211000037343	2001010100		64	0102	水浇地	30	4190011032040000000	卫庄	4190011032040000000	卫庄	11276.2		0	0	11276.2		1	0			WG	未耕种	0	0		2019	00			564.937	11281.4
337	面	37345	419001211000037345	2001010100		103	0102	水浇地	30	4190011032040000000	卫庄	4190011032040000000	卫庄	1736.39		0	0	1736.39		1	0			WG	未耕种	0	0		2019	00			225.099	1737.2
338	面	37346	419001211000037346	2001010100		45	0102	水浇地	30	4190011032150000000	南姚河西村	4190011032150000000	南姚河西村	2828.38	1203	0.095	268.7	2559.68	PD	2	0			LS	种植粮食作物	0	0		2019	00			308.063	2829.71
339	面	37347	419001211000037347	2001010100		113	0102	水浇地	30	4190011032150000000	南姚河西村	4190011032150000000	南姚河西村	583.7	1203	0.1	58.37	525.33	TT	2	0			FLS	种植非粮食作	0	0		2019	00			121.897	583.97
340	面	37348	419001211000037348	2001010100		291	0102	水浇地	30	4190011032160000000	南姚河东村	4190011032160000000	南姚河东村	6245.61		0	0	6245.61		1	0			FLS	种植非粮食作	0	0		2019	00			354.957	6248.56
341	面	37351	419001211000037351	2001010100		106	0102	水浇地	30	4190011032160000000	南姚河东村	4190011032160000000	南姚河东村	5610.62		0	0	5610.62		1	0			FLS	种植非粮食作	0	0		2019	00			337.233	5613.28
342	面	37361	419001211000037361	2001010100		330	0102	水浇地	30	4190011032160000000	南姚河东村	4190011032160000000	南姚河东村	27166.8		0	0	27166.8		1	0			LS	种植粮食作物	0	0		2019	00			681.09	27179.5
343	面	37362	419001211000037362	2001010100		306	0102	水浇地	30	4190011032160000000	南姚河东村	4190011032160000000	南姚河东村	24430.9		0	0	24430.9		1	0			LS	种植粮食作物	0	0		2019	00			809.181	24442.3
344	面	37363	419001211000037363	2001010100		294	0102	水浇地	30	4190011032160000000	南姚河东村	4190011032160000000	南姚河东村	38207.7		0	0	38207.7		1	0			LS	种植粮食作物	0	0		2019	00			912.411	38225.7
345	面	37365	419001211000037365	2001010100		121	0102	水浇地	30	4190011032160000000	南姚河东村	4190011032160000000	南姚河东村	59569.1		0	0	59569.1		1	0			LS	种植粮食作物	0	0		2019	00			1067.08	59597.3
346	面	37367	419001211000037367	2001010100		36	0102	水浇地	30	4190011032160000000	南姚河东村	4190011032160000000	南姚河东村	11186.6		0	0	11186.6		1	0			LS	种植粮食作物	0	0		2019	00			694.648	11191.9
347	面	37368	419001211000037368	2001010100		5	0102	水浇地	30	4190011032160000000	南姚河东村	4190011032160000000	南姚河东村	17018.8		0	0	17018.8		1	0			LS	种植粮食作物	0	0		2019	00			722.45	17026.9
348	面	37369	419001211000037369	2001010100		8	0102	水浇地	30	4190011032160000000	南姚河东村	4190011032160000000	南姚河东村	6559.21		0	0	6559.21		1	0			LS	种植粮食作物	0	0		2019	00			650.076	6562.31
349	面	37370	419001211000037370	2001010100		1	0102	水浇地	30	4190011032160000000	南姚河东村	4190011032160000000	南姚河东村	11364.9		0	0	11364.9		1	0			LS	种植粮食作物	0	0		2019	00			685.415	11370.2
350	面	37389	419001211000037389	2001010100		51	0102	水浇地	30	4190011032160000000	南姚河东村	4190011032160000000	南姚河东村	1123.47		0	0	1123.47		1	0			WG	未耕种	0	0		2019	00			168.13	1124.01
351	面	37390	419001211000037390	2001010100		53	0102	水浇地	30	4190011032160000000	南姚河东村	4190011032160000000	南姚河东村	6129.53		0	0	6129.53		1	0			WG	未耕种	0	0		2019	00			381.439	6132.44
352	面	37392	419001211000037392	2001010100		9	0102	水浇地	30	4190011032160000000	南姚河东村	4190011032160000000	南姚河东村	771.79		0	0	771.79		1	0			WG	未耕种	0	0		2019	00			148.131	772.16
353	面	37401	419001211000037401	2001010100		20	0102	水浇地	30	4190011032210000000	韩村	4190011032210000000	韩村	4712.98		0	0	4712.98		1	0			FLS	种植非粮食作	0	0		2019	00			640.991	4715.26
354	面	37403	419001211000037403	2001010100		38	0102	水浇地	30	4190011032210000000	韩村	4190011032210000000	韩村	36880.3		0	0	36880.3		1	0			LS	种植粮食作物	0	0		2019	00			923.328	36898
355	面	37406	419001211000037406	2001010100		13	0102	水浇地	30	4190011032210000000	韩村	4190011032210000000	韩村	31615		0	0	31615		1	0			LS	种植粮食作物	0	0		2019	00			799.112	31630.3
356	面	37409	419001211000037409	2001010100		7	0102	水浇地	30	4190011032210000000	韩村	4190011032210000000	韩村	34625.4		0	0	34625.4		1	0			LS	种植粮食作物	0	0		2019	00			886.038	34642.1
357	面	37414	419001211000037414	2001010100		120	0102	水浇地	30	4190011032470000000	大峪新村	4190011032220000000	西官桥村	38377.9		0	0	38377.9		1	0			LS	种植粮食作物	0	1		2019	00			794.525	38395.9
358	面	37415	419001211000037415	2001010100		101	0102	水浇地	30	4190011032470000000	大峪新村	4190011032220000000	西官桥村	6358.37		0	0	6358.37		1	0			LS	种植粮食作物	0	1		2019	00			332.122	6361.37
359	面	37418	419001211000037418	2001010100		2	1103	水库水面	30	4190011032480000000	王拐新村	4190011032040000000	卫庄	32783.2		0	0	32783.2			0					0	1		2020	00			787.474	32798.5
360	面	37419	419001211000037419	2001010100		140	0102	水浇地	30	4190011032480000000	王拐新村	4190011032150000000	南姚河西村	1072.1		0	0	1072.1		1	0			FLS	种植非粮食作	0	1		2019	00			154.403	1072.6
361	面	37420	419001211000037420	2001010100		151	0102	水浇地	30	4190011032480000000	王拐新村	4190011032150000000	南姚河西村	7085.23		0	0	7085.23		1	0			FLS	种植非粮食作	0	1		2019	00			338.538	7088.53
362	面	37421	419001211000037421	2001010100		197	0102	水浇地	30	4190011032480000000	王拐新村	4190011032150000000	南姚河西村	10514.9		0	0	10514.9		1	0			LS	种植粮食作物	0	1		2019	00			473.499	10519.8
363	面	37422	419001211000037422	2001010100		141	0102	水浇地	30	4190011032480000000	王拐新村	4190011032150000000	南姚河西村	3050.97		0	0	3050.97		1	0			LS	种植粮食作物	0	1		2019	00			306.013	3052.39
364	面	37423	419001211000037423	2001010100		123	0102	水浇地	30	4190011032480000000	王拐新村	4190011032150000000	南姚河西村	3265.3		0	0	3265.3		1	0			LS	种植粮食作物	0	1		2019	00			231.882	3266.82
365	面	37486	419001211000037486	2001010100		23	0102	水浇地	30	4190011032480000000	王拐新村	4190011032150000000	南姚河西村	3358.48	1203	0.095	319.06	3039.42	PD	2	0			LS	种植粮食作物	0	1		2019	00			487.221	3360.05
366	面	37487	419001211000037487	2001010100		12	0102	水浇地	30	4190011032480000000	王拐新村	4190011032150000000	南姚河西村	1456.94	1203	0.1	145.69	1311.25	TT	2	0			LS	种植粮食作物	0	1		2019	00			263.626	1457.63
367	面	37490	419001211000037490	2001010100		25	0102	水浇地	30	4190011032220000000	西官桥村	4190011032220000000	西官桥村	8345.61		0	0	8345.61		1	0			LS	种植粮食作物	0	0		2019	00			472.373	8349.55
368	面	37492	419001211000037492	2001010100		123	0102	水浇地	30	4190011032220000000	西官桥村	4190011032220000000	西官桥村	187332		0	0	187332		1	0			LS	种植粮食作物	0	0		2019	00			1784.75	187420
369	面	37493	419001211000037493	2001010100		128	0102	水浇地	30	4190011032220000000	西官桥村	4190011032220000000	西官桥村	21447.7		0	0	21447.7		1	0			LS	种植粮食作物	0	0		2019	00			837.611	21457.8
370	面	37495	419001211000037495	2001010100		92	0102	水浇地	30	4190011032220000000	西官桥村	4190011032220000000	西官桥村	10500.1		0	0	10500.1		1	0			LS	种植粮食作物	0	0		2019	00			468.622	10505
371	面	37496	419001211000037496	2001010100		132	0102	水浇地	30	4190011032220000000	西官桥村	4190011032220000000	西官桥村	52648.3		0	0	52648.3		1	0			LS	种植粮食作物	0	0		2019	00			947.756	52673.3
372	面	37497	419001211000037497	2001010100		95	0102	水浇地	30	4190011032220000000	西官桥村	4190011032220000000	西官桥村	9245.59		0	0	9245.59		1	0			LS	种植粮食作物	0	0		2019	00			427.303	9249.98
373	面	37498	419001211000037498	2001010100		117	0102	水浇地	30	4190011032220000000	西官桥村	4190011032220000000	西官桥村	17165.6		0	0	17165.6		1	0			LS	种植粮食作物	0	0		2019	00			789.909	17173.8
374	面	37499	419001211000037499	2001010100		113	0102	水浇地	30	4190011032220000000	西官桥村	4190011032220000000	西官桥村	20409.4		0	0	20409.4		1	0			LS	种植粮食作物	0	0		2019	00			858.558	20419.1
375	面	37500	419001211000037500	2001010100		107	0102	水浇地	30	4190011032220000000	西官桥村	4190011032220000000	西官桥村	14647.9		0	0	14647.9		1	0			LS	种植粮食作物	0	0		2019	00			618.708	14654.8
376	面	37501	419001211000037501	2001010100		80	0102	水浇地	30	4190011032220000000	西官桥村	4190011032220000000	西官桥村	1108.39		0	0	1108.39		1	0			WG	未耕种	0	0		2019	00			191.865	1108.91
377	面	37503	419001211000037503	2001010100		9	0102	水浇地	30	4190011032220000000	西官桥村	4190011032220000000	西官桥村	1209.16		0	0	1209.16		1	0			WG	未耕种	0	0		2019	00			176.12	1209.73
378	面	37505	419001211000037505	2001010100		12	0102	水浇地	30	4190011032220000000	西官桥村	4190011032220000000	西官桥村	773.68	1203	0.095	73.5	700.18	PD	2	0			WG	未耕种	0	0		2019	00			164.68	774.049
379	面	37506	419001211000037506	2001010100		21	0102	水浇地	30	4190011032220000000	西官桥村	4190011032220000000	西官桥村	5916.43	1203	0.1	591.64	5324.79	TT	2	0			LYFL	粮与非粮轮作	0	0		2019	00			534.774	5919.24
380	面	37507	419001211000037507	2001010100		32	0102	水浇地	30	4190011032230000000	东官桥	4190011032230000000	东官桥	17288.2		0	0	17288.2		1	0			FLS	种植非粮食作	0	0		2019	00			592.437	17296.4
381	面	37508	419001211000037508	2001010100		3	0102	水浇地	30	4190011032230000000	东官桥	4190011032230000000	东官桥	7376.67		0	0	7376.67		1	0			FLS	种植非粮食作	0	0		2019	00			346.927	7380.19
382	面	37509	419001211000037509	2001010100		49	0102	水浇地	30	4190011032230000000	东官桥	4190011032230000000	东官桥	3576.46		0	0	3576.46		1	0			FLS	种植非粮食作	0	0		2019	00			480.775	3578.18
383	面	37510	419001211000037510	2001010100		44	0102	水浇地	30	4190011032230000000	东官桥	4190011032230000000	东官桥	18080.9		0	0	18080.9		1	0			FLS	种植非粮食作	0	0		2019	00			541.043	18089.6
384	面	37511	419001211000037511	2001010100		31	0102	水浇地	30	4190011032230000000	东官桥	4190011032230000000	东官桥	14751.9		0	0	14751.9		1	0			LS	种植粮食作物	0	0		2019	00			518.895	14758.9
385	面	37512	419001211000037512	2001010100		39	0102	水浇地	30	4190011032230000000	东官桥	4190011032230000000	东官桥	21838.4		0	0	21838.4		1	0			LS	种植粮食作物	0	0		2019	00			635.857	21848.8
386	面	37513	419001211000037513	2001010100		38	0102	水浇地	30	4190011032230000000	东官桥	4190011032230000000	东官桥	85253.8		0	0	85253.8		1	0			LS	种植粮食作物	0	0		2019	00			1661.55	85294.5
387	面	37514	419001211000037514	2001010100		50	0102	水浇地	30	4190011032230000000	东官桥	4190011032230000000	东官桥	2244.17		0	0	2244.17		1	0			LS	种植粮食作物	0	0		2019	00			286.116	2245.24
388	面	37515	419001211000037515	2001010100		51	0102	水浇地	30	4190011032230000000	东官桥	4190011032230000000	东官桥	46652		0	0	46652		1	0			LS	种植粮食作物	0	0		2019	00			2181.47	46674.4
389	面	37516	419001211000037516	2001010100		12	0102	水浇地	30	4190011032230000000	东官桥	4190011032230000000	东官桥	56434		0	0	56434		1	0			LS	种植粮食作物	0	0		2019	00			1566.13	56461.1
390	面	37517	419001211000037517	2001010100		45	0102	水浇地	30	4190011032230000000	东官桥	4190011032230000000	东官桥	6509.71		0	0	6509.71		1	0			WG	未耕种	0	0		2019	00			718.224	6512.83
391	面	37518	419001211000037518	2001010100		24	0102	水浇地	30	4190011032230000000	东官桥	4190011032230000000	东官桥	3688.27	1203	0.095	350.39	3337.88	PD	2	0			FLS	种植非粮食作	0	0		2019	00			407.753	3690.03
392	面	37519	419001211000037519	2001010100		41	0102	水浇地	30	4190011032230000000	东官桥	4190011032230000000	东官桥	709.56	1203	0.095	67.41	642.15	PD	2	0			LS	种植粮食作物	0	0		2019	00			191.748	709.895
393	面	37520	419001211000037520	2001010100		37	0102	水浇地	30	4190011032230000000	东官桥	4190011032230000000	东官桥	646.03	1203	0.1	64.6	581.43	TT	2	0			LS	种植粮食作物	0	0		2019	00			226.274	646.343
394	面	37521	419001211000037521	2001010100		4	0102	水浇地	30	4190011032230000000	东官桥	4190011032230000000	东官桥	1250.19	1203	0.1	125.02	1125.17	TT	2	0			LS	种植粮食作物	0	0		2019	00			216.622	1250.79
395	面	37522	419001211000037522	2001010100		376	0102	水浇地	30	4190011032240000000	玉阳村	4190011032240000000	玉阳村	10458.5		0	0	10458.5		1	0			LS	种植粮食作物	0	0		2019	00			459.599	10463
396	面	37523	419001211000037523	2001010100		282	0102	水浇地	30	4190011032240000000	玉阳村	4190011032240000000	玉阳村	3391.77	1203	0.095	322.22	3069.55	PD	2	0			FLS	种植非粮食作	0	0		2019	00			248.861	3393.23
397	面	37524	419001211000037524	2001010100		308	0102	水浇地	30	4190011032240000000	玉阳村	4190011032240000000	玉阳村	448.92	1203	0.095	42.65	406.27	PD	2	0			LYFL	粮与非粮轮作	0	0		2019	00			86.746	449.11
398	面	37525	419001211000037525	2001010100		369	0102	水浇地	30	4190011032240000000	玉阳村	4190011032240000000	玉阳村	5132.36	1203	0.1	513.24	4619.12	TT	2	0			LS	种植粮食作物	0	0		2019	00			389.417	5134.58
399	面	37526	419001211000037526	2001010100		175	0102	水浇地	30	4190011032240000000	玉阳村	4190011032240000000	玉阳村	21316.3	1203	0.132	2813.75	18502.5	PD	3	0			LYFL	粮与非粮轮作	0	0		2019	00			885.364	21325.4
400	面	37527	419001211000037527	2001010100		176	0102	水浇地	30	4190011032240000000	玉阳村	4190011032240000000	玉阳村	12895	1203	0.132	1702.13	11192.8	PD	3	0			LYFL	粮与非粮轮作	0	0		2019	00			540.401	12900.5
401	面	37528	419001211000037528	2001010100		174	0102	水浇地	30	4190011032240000000	玉阳村	4190011032240000000	玉阳村	3865.68	1203	0.142	548.93	3316.75	TT	3	0			LS	种植粮食作物	0	0		2019	00			466.288	3867.34
402	面	37529	419001211000037529	2001010100		197	0102	水浇地	30	4190011032240000000	玉阳村	4190011032240000000	玉阳村	7728.28	1203	0.142	1097.42	6630.86	TT	3	0			LS	种植粮食作物	0	0		2019	00			537.951	7731.59
403	面	37530	419001211000037530	2001010100		161	0102	水浇地	30	4190011032240000000	玉阳村	4190011032240000000	玉阳村	9240.62	1203	0.142	1312.17	7928.45	TT	3	0			LS	种植粮食作物	0	0		2019	00			484.3	9244.6
404	面	37531	419001211000037531	2001010100		132	0102	水浇地	30	4190011032240000000	玉阳村	4190011032240000000	玉阳村	10664.8	1203	0.142	1514.4	9150.36	TT	3	0			LS	种植粮食作物	0	0		2019	00			526.411	10669.4
405	面	37532	419001211000037532	2001010100		131	0102	水浇地	30	4190011032240000000	玉阳村	4190011032240000000	玉阳村	6386.63	1203	0.182	1162.37	5224.26	TT	4	0			LS	种植粮食作物	0	0		2019	00			358.545	6389.38
406	面	37533	419001211000037533	2001010100		45	0102	水浇地	30	4190011032250000000	谷沱	4190011032250000000	谷沱	34389.1		0	0	34389.1		1	0			LS	种植粮食作物	0	0		2019	00			963.825	34403.8
407	面	37546	419001211000037546	2001010100		129	0102	水浇地	30	4190011032250000000	谷沱	4190011032250000000	谷沱	8952.06		0	0	8952.06		1	0			LS	种植粮食作物	0	0		2019	00			388.495	8955.95
408	面	37547	419001211000037547	2001010100		126	0102	水浇地	30	4190011032250000000	谷沱	4190011032250000000	谷沱	96326.5		0	0	96326.5		1	0			LS	种植粮食作物	0	0		2019	00			1744.7	96368.1
409	面	37548	419001211000037548	2001010100		163	0102	水浇地	30	4190011032250000000	谷沱	4190011032250000000	谷沱	36680		0	0	36680		1	0			LS	种植粮食作物	0	0		2019	00			843.422	36695.9
410	面	37549	419001211000037549	2001010100		18	0102	水浇地	30	4190011032320000000	郑窑村	4190011032320000000	郑窑村	2216.32	1203	0.142	314.72	1901.6	TT	3	0			LS	种植粮食作物	0	0		2019	00			424.05	2217.24
411	面	37550	419001211000037550	2001010100		3	0102	水浇地	30	4190011032330000000	李八庄村	4190011032330000000	李八庄村	36586.8	1203	0.095	3475.75	33111.1	PD	2	0			LS	种植粮食作物	0	0		2019	00			796.541	36602
412	面	37551	419001211000037551	2001010100		114	0102	水浇地	30	4190011032330000000	李八庄村	4190011032330000000	李八庄村	2030.99	1203	0.1	203.1	1827.89	TT	2	0			LS	种植粮食作物	0	0		2019	00			182.069	2031.83
413	面	37552	419001211000037552	2001010100		4	0102	水浇地	30	4190011032330000000	李八庄村	4190011032330000000	李八庄村	18608.5	1203	0.142	2642.41	15966.1	TT	3	0			LS	种植粮食作物	0	0		2019	00			794.016	18616.2
414	面	37553	419001211000037553	2001010100		12	0102	水浇地	30	4190011032330000000	李八庄村	4190011032330000000	李八庄村	5135.22	1203	0.142	729.2	4406.02	TT	3	0			LS	种植粮食作物	0	0		2019	00			376.412	5137.35
415	面	37556	419001211000037556	2001010100		1	0102	水浇地	30	4190011032470000000	大峪新村	4190011032150000000	南姚河西村	40359		0	0	40359		1	0			LS	种植粮食作物	0	1		2019	00			816.584	40377.9
416	面	37559	419001211000037559	2001010100		79	0102	水浇地	30	4190011032480000000	王拐新村	4190011032160000000	南姚河东村	789.26	1203	0.095	74.98	714.28	PD	2	0			FLS	种植非粮食作	0	1		2019	00			123.619	789.634
417	面	37560	419001211000037560	2001010100		80	0102	水浇地	30	4190011032480000000	王拐新村	4190011032160000000	南姚河东村	1395.75	1203	0.095	132.6	1263.15	PD	2	0			WG	未耕种	0	1		2019	00			197.07	1396.41
418	面	37561	419001211000037561	2001010100		100	0102	水浇地	30	4190011032480000000	王拐新村	4190011032160000000	南姚河东村	6070.17	1203	0.1	607.02	5463.15	TT	2	0			FLS	种植非粮食作	0	1		2019	00			453.39	6073.03
419	面	37562	419001211000037562	2001010100		345	0102	水浇地	30	4190011032480000000	王拐新村	4190011032160000000	南姚河东村	1472.86	1203	0.142	209.15	1263.71	TT	3	0			LS	种植粮食作物	0	1		2019	00			219.609	1473.55
420	面	37773	419001211000037773	2001010100		9	0103	旱地	20	4190010000000000000	济源市	4190011032470000000	大峪新村	14611		0	0	14611		1	0			LS	种植粮食作物	0	0		2019	00			522.384	14618
421	面	37780	419001211000037780	2001010100		36	0103	旱地	30	4190011030000000000	承留镇	4190011032060000000	栲栳	5704.21		0	0	5704.21		1	0			LS	种植粮食作物	0	1		2019	00			315.39	5706.84
422	面	37781	419001211000037781	2001010100		71	0103	旱地	30	4190011030000000000	承留镇	4190011032060000000	栲栳	2401.32		0	0	2401.32		1	0			LS	种植粮食作物	0	1		2019	00			202.828	2402.43
423	面	37887	419001211000037887	2001010100		193	0103	旱地	20	4190010000000000000	济源市	4190011032010000000	承留村	1055.92		0	0	1055.92		1	0			FLS	种植非粮食作	0	0	202	2019	00			217.658	1056.39
424	面	37888	419001211000037888	2001010100		224	0103	旱地	20	4190010000000000000	济源市	4190011032010000000	承留村	632.44	1203	0.132	83.48	548.96	PD	3	0			FLS	种植非粮食作	0	0		2019	00			104.531	632.722
425	面	37960	419001211000037960	2001010100		35	0103	旱地	30	4190011032300000000	张庄村	4190011032300000000	张庄村	6416.38		0	0	6416.38		1	0			FLS	种植非粮食作	0	0		2019	00			403.426	6419.29
426	面	37961	419001211000037961	2001010100		102	0103	旱地	30	4190011032300000000	张庄村	4190011032300000000	张庄村	1950.29		0	0	1950.29		1	0			FLS	种植非粮食作	0	0		2019	00			271.573	1951.18
427	面	37962	419001211000037962	2001010100		104	0103	旱地	30	4190011032300000000	张庄村	4190011032300000000	张庄村	2482.44		0	0	2482.44		1	0			FLS	种植非粮食作	0	0		2019	00			313.556	2483.57
428	面	37963	419001211000037963	2001010100		76	0103	旱地	30	4190011032300000000	张庄村	4190011032300000000	张庄村	4760.68		0	0	4760.68		1	0			FLS	种植非粮食作	0	0		2019	00			307.355	4762.84
429	面	37964	419001211000037964	2001010100		23	0103	旱地	30	4190011032300000000	张庄村	4190011032300000000	张庄村	1592.03		0	0	1592.03		1	0			FLS	种植非粮食作	0	0		2019	00			218.129	1592.76
430	面	37965	419001211000037965	2001010100		48	0103	旱地	30	4190011032300000000	张庄村	4190011032300000000	张庄村	1871.14		0	0	1871.14		1	0			FLS	种植非粮食作	0	0		2019	00			173.105	1871.99
431	面	37966	419001211000037966	2001010100		49	0103	旱地	30	4190011032300000000	张庄村	4190011032300000000	张庄村	1871.25		0	0	1871.25		1	0			FLS	种植非粮食作	0	0		2019	00			179.165	1872.1
432	面	37967	419001211000037967	2001010100		78	0103	旱地	30	4190011032300000000	张庄村	4190011032300000000	张庄村	992.76		0	0	992.76		1	0			FLS	种植非粮食作	0	0		2019	00			129.78	993.21
433	面	37968	419001211000037968	2001010100		25	0103	旱地	30	4190011032300000000	张庄村	4190011032300000000	张庄村	2931.75		0	0	2931.75		1	0			FLS	种植非粮食作	0	0		2019	00			328.28	2933.09
434	面	37969	419001211000037969	2001010100		27	0103	旱地	30	4190011032300000000	张庄村	4190011032300000000	张庄村	4679.22		0	0	4679.22		1	0			FLS	种植非粮食作	0	0		2019	00			413.21	4681.35
435	面	37970	419001211000037970	2001010100		29	0103	旱地	30	4190011032300000000	张庄村	4190011032300000000	张庄村	6357.84		0	0	6357.84		1	0			FLS	种植非粮食作	0	0		2019	00			343.938	6360.75
436	面	37987	419001211000037987	2001010100		59	0103	旱地	30	4190011032410000000	孤树村	4190011032410000000	孤树村	9812	1203	0.1	981.2	8830.8	TT	2	0			LS	种植粮食作物	0	0		2019	00			481.017	9816.29
437	面	37993	419001211000037993	2001010100		266	0103	旱地	20	4190010000000000000	济源市	4190011032140000000	小寨村	1136.81	1203	0.095	108	1028.81	PD	2	0			WG	未耕种	0	0		2019	00			152.02	1137.28
438	面	37994	419001211000037994	2001010100		352	0702	农村宅基地	20	4190010000000000000	济源市	4190011032140000000	小寨村	526.55		0	0	526.55			0					0	0	203	2020	00			92.4201	526.775
439	面	37996	419001211000037996	2001010100		79	0103	旱地	20	4190010000000000000	济源市	4190011032150000000	南姚河西村	59341.9		0	0	59341.9		1	0			LS	种植粮食作物	0	0		2019	00			1036.84	59369.4
440	面	37997	419001211000037997	2001010100		14	0103	旱地	20	4190010000000000000	济源市	4190011032160000000	南姚河东村	1874.48		0	0	1874.48		1	0			FLS	种植非粮食作	0	0		2019	00			270.545	1875.38
441	面	38000	419001211000038000	2001010100		27	0103	旱地	20	4190010000000000000	济源市	4190011032160000000	南姚河东村	6690.71		0	0	6690.71		1	0			LS	种植粮食作物	0	0		2019	00			438.768	6693.89
442	面	38001	419001211000038001	2001010100		13	0103	旱地	20	4190010000000000000	济源市	4190011032160000000	南姚河东村	12753.6		0	0	12753.6		1	0			LS	种植粮食作物	0	0		2019	00			517.603	12759.7
443	面	38002	419001211000038002	2001010100		42	0103	旱地	20	4190010000000000000	济源市	4190011032160000000	南姚河东村	17141.2		0	0	17141.2		1	0			LS	种植粮食作物	0	0		2019	00			633.432	17149.4
444	面	38003	419001211000038003	2001010100		4	0103	旱地	20	4190010000000000000	济源市	4190011032160000000	南姚河东村	3041.78		0	0	3041.78		1	0			LS	种植粮食作物	0	0		2019	00			382.367	3043.23
445	面	38019	419001211000038019	2001010100		187	0103	旱地	30	4190011032240000000	玉阳村	4190011032240000000	玉阳村	4794.46	1203	0.095	455.47	4338.99	PD	2	0			LYFL	粮与非粮轮作	0	0		2019	00			374.854	4796.5
446	面	38020	419001211000038020	2001010100		336	0103	旱地	30	4190011032240000000	玉阳村	4190011032240000000	玉阳村	8411.11	1203	0.095	799.06	7612.05	PD	2	0			LYFL	粮与非粮轮作	0	0		2019	00			474.006	8414.72
447	面	38021	419001211000038021	2001010100		90	0103	旱地	30	4190011032240000000	玉阳村	4190011032240000000	玉阳村	8808.9	1203	0.1	880.89	7928.01	TT	2	0			LS	种植粮食作物	0	0		2019	00			428.242	8812.6
448	面	38022	419001211000038022	2001010100		83	0103	旱地	30	4190011032240000000	玉阳村	4190011032240000000	玉阳村	7389.65	1203	0.1	738.96	6650.69	TT	2	0			LS	种植粮食作物	0	0		2019	00			374.62	7392.79
449	面	38023	419001211000038023	2001010100		217	0103	旱地	30	4190011032240000000	玉阳村	4190011032240000000	玉阳村	8093.3	1203	0.1	809.33	7283.97	TT	2	0			LS	种植粮食作物	0	0		2019	00			432.231	8096.75
450	面	38024	419001211000038024	2001010100		322	0103	旱地	30	4190011032240000000	玉阳村	4190011032240000000	玉阳村	4233.16	1203	0.1	423.32	3809.84	TT	2	0			LS	种植粮食作物	0	0		2019	00			328.37	4234.97
451	面	38025	419001211000038025	2001010100		190	0103	旱地	30	4190011032240000000	玉阳村	4190011032240000000	玉阳村	10769.8	1203	0.1	1076.98	9692.83	TT	2	0			LS	种植粮食作物	0	0		2019	00			656.412	10774.4
452	面	38026	419001211000038026	2001010100		223	0103	旱地	30	4190011032240000000	玉阳村	4190011032240000000	玉阳村	13125.1	1203	0.1	1312.51	11812.6	TT	2	0			LS	种植粮食作物	0	0		2019	00			567.245	13130.7
453	面	38079	419001211000038079	2001010100		293	0103	旱地	20	4190010000000000000	济源市	4190011032010000000	承留村	338.68	1203	0.132	44.71	293.97	PD	3	0			LYFL	粮与非粮轮作	0	0		2019	00			140.377	338.832
454	面	38080	419001211000038080	2001010100		318	0103	旱地	20	4190010000000000000	济源市	4190011032010000000	承留村	594.53	1203	0.142	84.42	510.11	TT	3	0			WG	未耕种	0	0		2019	00			126.46	594.8
455	面	38081	419001211000038081	2001010100		150	0103	旱地	20	4190010000000000000	济源市	4190011032110000000	东张村	33778.5	1203	0.095	3208.95	30569.5	PD	2	0			WG	未耕种	0	0		2019	00			1605.26	33793.2
456	面	38082	419001211000038082	2001010100		180	0103	旱地	20	4190010000000000000	济源市	4190011032110000000	东张村	646.32	1203	0.132	85.31	561.01	PD	3	0			WG	未耕种	0	0		2019	00			113.899	646.6
457	面	38083	419001211000038083	2001010100		146	0103	旱地	20	4190010000000000000	济源市	4190011032110000000	东张村	5744.93	1203	0.142	815.78	4929.15	TT	3	0			LS	种植粮食作物	0	0		2019	00			450.135	5747.43
458	面	38084	419001211000038084	2001010100		177	0103	旱地	20	4190010000000000000	济源市	4190011032110000000	东张村	9006.37	1203	0.142	1278.9	7727.47	TT	3	0			LS	种植粮食作物	0	0		2019	00			406.332	9010.28
459	面	38085	419001211000038085	2001010100		149	0103	旱地	20	4190010000000000000	济源市	4190011032110000000	东张村	1867.8	1203	0.142	265.23	1602.57	TT	3	0			WG	未耕种	0	0		2019	00			182.626	1868.62
460	面	38097	419001211000038097	2001010100		67	0103	旱地	30	4190011032080000000	孔庄村	4190011032080000000	孔庄村	3502.79	1203	0.095	332.77	3170.02	PD	2	0			LYFL	粮与非粮轮作	0	0		2019	00			313.46	3504.36
461	面	38098	419001211000038098	2001010100		3	0103	旱地	30	4190011032080000000	孔庄村	4190011032080000000	孔庄村	8085.74	1203	0.095	768.15	7317.59	PD	2	0			WG	未耕种	0	0		2019	00			440.793	8089.32
462	面	38099	419001211000038099	2001010100		96	0103	旱地	30	4190011032080000000	孔庄村	4190011032080000000	孔庄村	7449.34	1203	0.1	744.93	6704.41	TT	2	0			LS	种植粮食作物	0	0		2019	00			387.839	7452.68
463	面	38100	419001211000038100	2001010100		156	0103	旱地	30	4190011032080000000	孔庄村	4190011032080000000	孔庄村	7250.83	1203	0.1	725.08	6525.75	TT	2	0			LS	种植粮食作物	0	0		2019	00			492.138	7254.08
464	面	38101	419001211000038101	2001010100		151	0103	旱地	30	4190011032080000000	孔庄村	4190011032080000000	孔庄村	1613.58	1203	0.1	161.36	1452.22	TT	2	0			LS	种植粮食作物	0	0		2019	00			167.273	1614.3
465	面	38102	419001211000038102	2001010100		53	0103	旱地	30	4190011032080000000	孔庄村	4190011032080000000	孔庄村	5150.79	1203	0.1	515.08	4635.71	TT	2	0			WG	未耕种	0	0		2019	00			374.444	5153.11
466	面	38103	419001211000038103	2001010100		94	0103	旱地	30	4190011032080000000	孔庄村	4190011032080000000	孔庄村	1467.97	1203	0.132	193.77	1274.2	PD	3	0			LYFL	粮与非粮轮作	0	0		2019	00			252.619	1468.63
467	面	38104	419001211000038104	2001010100		26	0103	旱地	30	4190011032080000000	孔庄村	4190011032080000000	孔庄村	10366	1203	0.142	1471.97	8894.01	TT	3	0			LS	种植粮食作物	0	0		2019	00			788.181	10370.5
468	面	38105	419001211000038105	2001010100		90	0103	旱地	30	4190011032080000000	孔庄村	4190011032080000000	孔庄村	24977.8	1203	0.142	3546.85	21431	TT	3	0			LS	种植粮食作物	0	0		2019	00			853.47	24989
469	面	38106	419001211000038106	2001010100		40	0103	旱地	30	4190011032090000000	小南姚村	4190011032090000000	小南姚村	11806.1		0	0	11806.1		1	0			LS	种植粮食作物	0	0		2019	00			481.661	11811.4
470	面	38107	419001211000038107	2001010100		70	0103	旱地	30	4190011032090000000	小南姚村	4190011032090000000	小南姚村	4920.49		0	0	4920.49		1	0			LS	种植粮食作物	0	0		2019	00			317.092	4922.69
471	面	38163	419001211000038163	2001010100		263	0103	旱地	20	4190010000000000000	济源市	4190011032140000000	小寨村	7205.38	1203	0.095	684.51	6520.87	PD	2	0			LYFL	粮与非粮轮作	0	0		2019	00			520.388	7208.36
472	面	38168	419001211000038168	2001010100		215	0103	旱地	30	4190011032140000000	小寨村	4190011032140000000	小寨村	9325.72	1203	0.1	932.57	8393.15	TT	2	0			LS	种植粮食作物	0	0		2019	00			434.441	9329.56
473	面	38169	419001211000038169	2001010100		244	0103	旱地	30	4190011032140000000	小寨村	4190011032140000000	小寨村	10807.2	1203	0.1	1080.72	9726.52	TT	2	0			LS	种植粮食作物	0	0		2019	00			450.578	10811.7
474	面	38170	419001211000038170	2001010100		136	0103	旱地	30	4190011032140000000	小寨村	4190011032140000000	小寨村	3077.61	1203	0.1	307.76	2769.85	TT	2	0			LS	种植粮食作物	0	0		2019	00			316.738	3078.89
475	面	38171	419001211000038171	2001010100		40	0103	旱地	30	4190011032140000000	小寨村	4190011032140000000	小寨村	1313.73	1203	0.1	131.37	1182.36	TT	2	0			LS	种植粮食作物	0	0		2019	00			150.169	1314.28
476	面	38172	419001211000038172	2001010100		74	0103	旱地	30	4190011032140000000	小寨村	4190011032140000000	小寨村	13081.1	1203	0.1	1308.11	11773	TT	2	0			LS	种植粮食作物	0	0		2019	00			689.385	13086.5
477	面	38173	419001211000038173	2001010100		273	0103	旱地	30	4190011032140000000	小寨村	4190011032140000000	小寨村	8414.35	1203	0.1	841.44	7572.91	TT	2	0			LS	种植粮食作物	0	0		2019	00			431.883	8417.84
478	面	38174	419001211000038174	2001010100		155	0103	旱地	30	4190011032140000000	小寨村	4190011032140000000	小寨村	26061.3	1203	0.1	2606.13	23455.2	TT	2	0			LS	种植粮食作物	0	0		2019	00			901.782	26072.1
479	面	38175	419001211000038175	2001010100		123	0103	旱地	30	4190011032140000000	小寨村	4190011032140000000	小寨村	3717.92	1203	0.1	371.79	3346.13	TT	2	0			LS	种植粮食作物	0	0		2019	00			275.152	3719.47
480	面	38176	419001211000038176	2001010100		385	0103	旱地	30	4190011032140000000	小寨村	4190011032140000000	小寨村	1603.02	1203	0.1	160.3	1442.72	TT	2	0			LS	种植粮食作物	0	0		2019	00			177.397	1603.69
481	面	38177	419001211000038177	2001010100		333	0103	旱地	30	4190011032140000000	小寨村	4190011032140000000	小寨村	2398.85	1203	0.1	239.88	2158.97	TT	2	0			LS	种植粮食作物	0	0		2019	00			231.806	2399.85
482	面	38178	419001211000038178	2001010100		285	0103	旱地	30	4190011032240000000	玉阳村	4190011032240000000	玉阳村	6091.08	1203	0.095	578.65	5512.43	PD	2	0			LS	种植粮食作物	0	0		2019	00			306.421	6093.71
483	面	38380	419001211000038380	2001010100		377	0103	旱地	20	4190010000000000000	济源市	4190011032240000000	玉阳村	1348.94	1203	0.095	128.15	1220.79	PD	2	0			LS	种植粮食作物	0	0		2019	00			248.872	1349.52
484	面	38381	419001211000038381	2001010100		200	0103	旱地	20	4190010000000000000	济源市	4190011032250000000	谷沱	4985.42	1203	0.1	498.54	4486.88	TT	2	0			LS	种植粮食作物	0	0		2019	00			440.911	4987.58
485	面	38382	419001211000038382	2001010100		14	0103	旱地	20	4190010000000000000	济源市	4190011032260000000	北石村	2365.48		0	0	2365.48		1	0			WG	未耕种	0	0		2019	00			248.899	2366.52
486	面	38383	419001211000038383	2001010100		117	0103	旱地	20	4190010000000000000	济源市	4190011032270000000	南石	4090.95	1203	0.095	388.64	3702.31	PD	2	0			FLS	种植非粮食作	0	0		2019	00			521.247	4092.74
487	面	38384	419001211000038384	2001010100		86	0103	旱地	20	4190010000000000000	济源市	4190011032270000000	南石	1356.96	1203	0.095	128.91	1228.05	PD	2	0			LS	种植粮食作物	0	0		2019	00			155.285	1357.55
488	面	38385	419001211000038385	2001010100		97	0103	旱地	20	4190010000000000000	济源市	4190011032270000000	南石	226.68	1203	0.095	21.53	205.15	PD	2	0			LYFL	粮与非粮轮作	0	0		2019	00			107.347	226.78
489	面	38386	419001211000038386	2001010100		134	0103	旱地	20	4190010000000000000	济源市	4190011032270000000	南石	1620.88	1203	0.095	153.98	1466.9	PD	2	0			LYFL	粮与非粮轮作	0	0		2019	00			232.189	1621.58
490	面	38387	419001211000038387	2001010100		98	0103	旱地	20	4190010000000000000	济源市	4190011032270000000	南石	1938.15	1203	0.1	193.82	1744.33	TT	2	0			FLS	种植非粮食作	0	0		2019	00			401.558	1939
491	面	38388	419001211000038388	2001010100		87	0103	旱地	20	4190010000000000000	济源市	4190011032270000000	南石	1670.01	1203	0.1	167	1503.01	TT	2	0			LS	种植粮食作物	0	0		2019	00			248.68	1670.74
492	面	38389	419001211000038389	2001010100		144	0103	旱地	20	4190010000000000000	济源市	4190011032270000000	南石	1696.16	1203	0.1	169.62	1526.54	TT	2	0			LS	种植粮食作物	0	0		2019	00			243.82	1696.9
493	面	38390	419001211000038390	2001010100		125	0103	旱地	20	4190010000000000000	济源市	4190011032310000000	曲阳村	409.74		0	0	409.74		1	0			WG	未耕种	0	0		2019	00			146.561	409.93
494	面	38391	419001211000038391	2001010100		143	0103	旱地	20	4190010000000000000	济源市	4190011032320000000	郑窑村	6995.32	1203	0.142	993.34	6001.98	TT	3	0			LS	种植粮食作物	0	0		2019	00			395.519	6998.25
495	面	38488	419001211000038488	2001010100		86	0103	旱地	20	4190010000000000000	济源市	4190011032160000000	南姚河东村	7076.51		0	0	7076.51		1	0			LYFL	粮与非粮轮作	0	0		2019	00			486.12	7079.87
496	面	38491	419001211000038491	2001010100		110	0103	旱地	20	4190010000000000000	济源市	4190011032160000000	南姚河东村	1491.82		0	0	1491.82		1	0			WG	未耕种	0	0		2019	00			188.761	1492.53
497	面	38492	419001211000038492	2001010100		384	0103	旱地	20	4190010000000000000	济源市	4190011032160000000	南姚河东村	873.64	1203	0.095	83	790.64	PD	2	0			LS	种植粮食作物	0	0		2019	00			160.615	874.054
498	面	38494	419001211000038494	2001010100		200	0103	旱地	30	4190011032060000000	栲栳	4190011032060000000	栲栳	324.83		0	0	324.83		1	0			FLS	种植非粮食作	0	0		2019	00			72.1417	324.982
499	面	38495	419001211000038495	2001010100		260	0103	旱地	30	4190011032060000000	栲栳	4190011032060000000	栲栳	1244.85		0	0	1244.85		1	0			FLS	种植非粮食作	0	0		2019	00			146.092	1245.43
500	面	38496	419001211000038496	2001010100		46	0103	旱地	30	4190011032060000000	栲栳	4190011032060000000	栲栳	3468.35		0	0	3468.35		1	0			LS	种植粮食作物	0	0		2019	00			288.656	3469.93
501	面	38497	419001211000038497	2001010100		32	0103	旱地	30	4190011032060000000	栲栳	4190011032060000000	栲栳	8067.36		0	0	8067.36		1	0			LS	种植粮食作物	0	0		2019	00			398.362	8071.06
502	面	38499	419001211000038499	2001010100		71	0103	旱地	30	4190011032050000000	花石	4190011032050000000	花石	2026.04	1203	0.132	267.44	1758.6	PD	3	0			LYFL	粮与非粮轮作	0	0		2019	00			258.452	2026.97
503	面	38500	419001211000038500	2001010100		247	0103	旱地	30	4190011032060000000	栲栳	4190011032060000000	栲栳	653.83		0	0	653.83		1	0			WG	未耕种	0	0		2019	00			116.841	654.128
504	面	38501	419001211000038501	2001010100		218	0103	旱地	30	4190011032060000000	栲栳	4190011032060000000	栲栳	9579.81		0	0	9579.81		1	0			WG	未耕种	0	0		2019	00			401.953	9584.26
505	面	38502	419001211000038502	2001010100		257	0103	旱地	30	4190011032060000000	栲栳	4190011032060000000	栲栳	3159.47		0	0	3159.47		1	0			WG	未耕种	0	0		2019	00			259.304	3160.93
506	面	38503	419001211000038503	2001010100		220	0103	旱地	30	4190011032060000000	栲栳	4190011032060000000	栲栳	873.37		0	0	873.37		1	0			WG	未耕种	0	0		2019	00			230.935	873.78
507	面	38504	419001211000038504	2001010100		262	0103	旱地	30	4190011032060000000	栲栳	4190011032060000000	栲栳	133.04		0	0	133.04		1	0			WG	未耕种	0	0		2019	00			54.4265	133.105
508	面	38505	419001211000038505	2001010100		264	0103	旱地	30	4190011032060000000	栲栳	4190011032060000000	栲栳	1262.34		0	0	1262.34		1	0			WG	未耕种	0	0		2019	00			169.091	1262.93
509	面	38506	419001211000038506	2001010100		268	0103	旱地	30	4190011032060000000	栲栳	4190011032060000000	栲栳	3108.46	1203	0.095	295.3	2813.16	PD	2	0			FLS	种植非粮食作	0	0		2019	00			240.197	3109.88
510	面	38507	419001211000038507	2001010100		291	0103	旱地	30	4190011032060000000	栲栳	4190011032060000000	栲栳	4665.63	1203	0.095	443.23	4222.4	PD	2	0			FLS	种植非粮食作	0	0		2019	00			352.027	4667.78
511	面	38508	419001211000038508	2001010100		59	0103	旱地	30	4190011032060000000	栲栳	4190011032060000000	栲栳	5589.81	1203	0.095	531.03	5058.78	PD	2	0			LS	种植粮食作物	0	0		2019	00			309.97	5592.38
512	面	38509	419001211000038509	2001010100		351	0103	旱地	30	4190011032060000000	栲栳	4190011032060000000	栲栳	12679.7	1203	0.095	1204.57	11475.1	PD	2	0			LS	种植粮食作物	0	0		2019	00			497.975	12685.5
513	面	38510	419001211000038510	2001010100		92	0103	旱地	30	4190011032060000000	栲栳	4190011032060000000	栲栳	2230.44	1203	0.095	211.89	2018.55	PD	2	0			LS	种植粮食作物	0	0		2019	00			232.215	2231.46
514	面	38511	419001211000038511	2001010100		3	0103	旱地	30	4190011032060000000	栲栳	4190011032060000000	栲栳	11440.6	1203	0.095	1086.85	10353.7	PD	2	0			LS	种植粮食作物	0	0		2019	00			445.55	11445.8
515	面	38523	419001211000038523	2001010100		58	0103	旱地	20	4190010000000000000	济源市	4190011032330000000	李八庄村	12933.4	1203	0.095	1228.68	11704.8	PD	2	0			LS	种植粮食作物	0	0		2019	00			570.988	12938.7
516	面	38524	419001211000038524	2001010100		103	0103	旱地	20	4190010000000000000	济源市	4190011032330000000	李八庄村	1802.23	1203	0.095	171.21	1631.02	PD	2	0			LS	种植粮食作物	0	0		2019	00			169.182	1802.97
517	面	38525	419001211000038525	2001010100		175	0103	旱地	20	4190010000000000000	济源市	4190011032340000000	卫河	337.36		0	0	337.36		1	0			LYFL	粮与非粮轮作	0	0		2019	00			74.4545	337.5
518	面	38527	419001211000038527	2001010100		130	0103	旱地	20	4190010000000000000	济源市	4190011032340000000	卫河	920.02	1203	0.1	92	828.02	TT	2	0			FLS	种植非粮食作	0	0		2019	00			193.733	920.399
519	面	38531	419001211000038531	2001010100		167	0103	旱地	20	4190011150000000000	蟒河林场	4190011032340000000	卫河	5012.02		0	0	5012.02		1	0			LYFL	粮与非粮轮作	0	0		2019	00			293.743	5014.07
520	面	38532	419001211000038532	2001010100		188	0103	旱地	20	4190011150000000000	蟒河林场	4190011032340000000	卫河	8674.29		0	0	8674.29		1	0			LYFL	粮与非粮轮作	0	0		2019	00			499.034	8677.83
521	面	38533	419001211000038533	2001010100		178	0103	旱地	20	4190011150000000000	蟒河林场	4190011032340000000	卫河	3172.06		0	0	3172.06		1	0			WG	未耕种	0	0		2019	00			248.541	3173.35
522	面	38534	419001211000038534	2001010100		101	0103	旱地	20	4190011150000000000	蟒河林场	4190011032340000000	卫河	11860.4	1203	0.142	1684.18	10176.3	TT	3	0			LYFL	粮与非粮轮作	0	0		2019	00			563.78	11865.3
523	面	38631	419001211000038631	2001010100		349	0103	旱地	30	4190011032010000000	承留村	4190011032010000000	承留村	8684.72	1203	0.142	1233.23	7451.49	TT	3	0			LS	种植粮食作物	0	0		2019	00			574.528	8688.66
524	面	38637	419001211000038637	2001010100		47	0103	旱地	30	4190011032060000000	栲栳	4190011032060000000	栲栳	2143.61		0	0	2143.61		1	0			FLS	种植非粮食作	0	0		2019	00			244.322	2144.59
525	面	38638	419001211000038638	2001010100		198	0103	旱地	30	4190011032060000000	栲栳	4190011032060000000	栲栳	729.55		0	0	729.55		1	0			FLS	种植非粮食作	0	0		2019	00			113.666	729.889
526	面	38653	419001211000038653	2001010100		217	0103	旱地	30	4190011032010000000	承留村	4190011032010000000	承留村	22330.8	1203	0.142	3170.97	19159.8	TT	3	0			LS	种植粮食作物	0	0		2019	00			1168.87	22340.8
527	面	38654	419001211000038654	2001010100		406	0103	旱地	30	4190011032010000000	承留村	4190011032010000000	承留村	2785.86	1203	0.142	395.59	2390.27	TT	3	0			LS	种植粮食作物	0	0		2019	00			215.635	2787.1
528	面	38655	419001211000038655	2001010100		292	0103	旱地	30	4190011032010000000	承留村	4190011032010000000	承留村	3674.51	1203	0.142	521.78	3152.73	TT	3	0			LS	种植粮食作物	0	0		2019	00			240.532	3676.17
529	面	38656	419001211000038656	2001010100		12	0103	旱地	30	4190011032040000000	卫庄	4190011032040000000	卫庄	3597.92	1203	0.095	341.8	3256.12	PD	2	0			WG	未耕种	0	0		2020	00			412.281	3599.58
530	面	38657	419001211000038657	2001010100		134	0103	旱地	30	4190011032040000000	卫庄	4190011032040000000	卫庄	61.49	1203	0.095	5.84	55.65	PD	2	0			LYFL	粮与非粮轮作	0	0		2019	00			31.5133	61.5167
531	面	38658	419001211000038658	2001010100		11	0103	旱地	30	4190011032040000000	卫庄	4190011032040000000	卫庄	176.19	1203	0.095	16.74	159.45	PD	2	0			WG	未耕种	0	0		2019	00			99.6255	176.275
532	面	38659	419001211000038659	2001010100		37	0103	旱地	30	4190011032050000000	花石	4190011032050000000	花石	2731.9		0	0	2731.9		1	0			FLS	种植非粮食作	0	0		2019	00			393.723	2733.15
533	面	38661	419001211000038661	2001010100		40	0103	旱地	30	4190011032060000000	栲栳	4190011032060000000	栲栳	4531.48	1203	0.142	643.47	3888.01	TT	3	0			LYFL	粮与非粮轮作	0	0		2019	00			289.539	4533.53
534	面	38662	419001211000038662	2001010100		54	0103	旱地	30	4190011032060000000	栲栳	4190011032060000000	栲栳	15940.5	1203	0.142	2263.56	13677	TT	3	0			LYFL	粮与非粮轮作	0	0		2019	00			690.79	15947.8
535	面	38663	419001211000038663	2001010100		82	0103	旱地	30	4190011032060000000	栲栳	4190011032060000000	栲栳	1011.24	1203	0.142	143.6	867.64	TT	3	0			WG	未耕种	0	0		2019	00			202.158	1011.7
536	面	38664	419001211000038664	2001010100		75	0103	旱地	30	4190011032060000000	栲栳	4190011032060000000	栲栳	1652.46	1203	0.182	300.75	1351.71	TT	4	0			WG	未耕种	0	0		2019	00			252.485	1653.21
537	面	38669	419001211000038669	2001010100		10	0103	旱地	30	4190011032070000000	安腰	4190011032070000000	安腰	5308.99	1203	0.095	504.35	4804.64	PD	2	0			WG	未耕种	0	0		2019	00			310.096	5311.38
538	面	38670	419001211000038670	2001010100		65	0103	旱地	30	4190011032070000000	安腰	4190011032070000000	安腰	1222.45	1203	0.132	161.36	1061.09	PD	3	0			LS	种植粮食作物	0	0		2019	00			207.234	1223.01
539	面	38740	419001211000038740	2001010100		134	0103	旱地	30	4190011032060000000	栲栳	4190011032060000000	栲栳	1697.39		0	0	1697.39		1	0			LS	种植粮食作物	0	0		2019	00			276.658	1698.18
540	面	38741	419001211000038741	2001010100		301	0103	旱地	30	4190011032060000000	栲栳	4190011032060000000	栲栳	10061		0	0	10061		1	0			LS	种植粮食作物	0	0		2019	00			758.403	10065.6
541	面	38742	419001211000038742	2001010100		147	0103	旱地	30	4190011032060000000	栲栳	4190011032060000000	栲栳	3344.62		0	0	3344.62		1	0			LYFL	粮与非粮轮作	0	0		2019	00			292.055	3346.15
542	面	38743	419001211000038743	2001010100		297	0103	旱地	30	4190011032060000000	栲栳	4190011032060000000	栲栳	1255.26		0	0	1255.26		1	0			LYFL	粮与非粮轮作	0	0		2019	00			205.716	1255.83
543	面	38744	419001211000038744	2001010100		213	0103	旱地	30	4190011032060000000	栲栳	4190011032060000000	栲栳	2643.99		0	0	2643.99		1	0			LYFL	粮与非粮轮作	0	0		2019	00			361.127	2645.22
544	面	38746	419001211000038746	2001010100		35	0103	旱地	30	4190011032010000000	承留村	4190011032010000000	承留村	6292.03		0	0	6292.03		1	0			LS	种植粮食作物	0	0		2019	00			332.529	6294.86
545	面	38747	419001211000038747	2001010100		77	0103	旱地	30	4190011032010000000	承留村	4190011032010000000	承留村	35393.6		0	0	35393.6		1	0			LS	种植粮食作物	0	0		2019	00			828.793	35409.5
546	面	38749	419001211000038749	2001010100		370	0103	旱地	30	4190011032010000000	承留村	4190011032010000000	承留村	51718.8		0	0	51718.8		1	0			LS	种植粮食作物	0	0		2019	00			1011.41	51742.5
547	面	38750	419001211000038750	2001010100		55	0103	旱地	30	4190011032010000000	承留村	4190011032010000000	承留村	12052.3		0	0	12052.3		1	0			LYFL	粮与非粮轮作	0	0	202	2019	00			610.449	12057.8
548	面	38753	419001211000038753	2001010100		219	0103	旱地	30	4190011032010000000	承留村	4190011032010000000	承留村	25746.2	1203	0.095	2445.89	23300.3	PD	2	0			LS	种植粮食作物	0	0		2019	00			959.523	25757.8
549	面	38754	419001211000038754	2001010100		353	0103	旱地	30	4190011032010000000	承留村	4190011032010000000	承留村	18510.4	1203	0.095	1758.49	16751.9	PD	2	0			LS	种植粮食作物	0	0		2019	00			804.251	18518.9
550	面	38755	419001211000038755	2001010100		366	0103	旱地	30	4190011032010000000	承留村	4190011032010000000	承留村	100263	1203	0.095	9524.97	90737.9	PD	2	0			LS	种植粮食作物	0	0		2019	00			2549.98	100309
551	面	38756	419001211000038756	2001010100		36	0103	旱地	30	4190011032010000000	承留村	4190011032010000000	承留村	14159	1203	0.095	1345.11	12813.9	PD	2	0			LYFL	粮与非粮轮作	0	0		2019	00			710.596	14165.4
552	面	38757	419001211000038757	2001010100		299	0103	旱地	30	4190011032010000000	承留村	4190011032010000000	承留村	5549.92	1203	0.1	554.99	4994.93	TT	2	0			FLS	种植非粮食作	0	0		2019	00			294.901	5552.44
553	面	38758	419001211000038758	2001010100		139	0103	旱地	30	4190011032060000000	栲栳	4190011032060000000	栲栳	16227.5	1203	0.1	1622.75	14604.8	TT	2	0			LYFL	粮与非粮轮作	0	0		2019	00			664.619	16234.9
554	面	38759	419001211000038759	2001010100		311	0103	旱地	30	4190011032060000000	栲栳	4190011032060000000	栲栳	3580.21	1203	0.132	472.59	3107.62	PD	3	0			FLS	种植非粮食作	0	0		2019	00			270.224	3581.84
555	面	38760	419001211000038760	2001010100		384	0103	旱地	30	4190011032060000000	栲栳	4190011032060000000	栲栳	3350.08	1203	0.132	442.21	2907.87	PD	3	0			LS	种植粮食作物	0	0		2019	00			272.6	3351.62
556	面	38761	419001211000038761	2001010100		319	0103	旱地	30	4190011032060000000	栲栳	4190011032060000000	栲栳	3545.04	1203	0.132	467.95	3077.09	PD	3	0			LS	种植粮食作物	0	0		2019	00			270.455	3546.67
557	面	38762	419001211000038762	2001010100		178	0103	旱地	30	4190011032060000000	栲栳	4190011032060000000	栲栳	3339.38	1203	0.132	440.8	2898.58	PD	3	0			LYFL	粮与非粮轮作	0	0		2019	00			267.272	3340.9
558	面	38763	419001211000038763	2001010100		181	0103	旱地	30	4190011032060000000	栲栳	4190011032060000000	栲栳	2008.32	1203	0.132	265.1	1743.22	PD	3	0			LYFL	粮与非粮轮作	0	0		2019	00			217.549	2009.23
559	面	38764	419001211000038764	2001010100		271	0103	旱地	30	4190011032060000000	栲栳	4190011032060000000	栲栳	442.83	1203	0.132	58.45	384.38	PD	3	0			LYFL	粮与非粮轮作	0	0		2019	00			119.022	443.028
560	面	38765	419001211000038765	2001010100		273	0103	旱地	30	4190011032060000000	栲栳	4190011032060000000	栲栳	364.08	1203	0.132	48.06	316.02	PD	3	0			LYFL	粮与非粮轮作	0	0		2019	00			81.0873	364.25
561	面	38766	419001211000038766	2001010100		382	0103	旱地	30	4190011032060000000	栲栳	4190011032060000000	栲栳	1862.07	1203	0.132	245.79	1616.28	PD	3	0			LYFL	粮与非粮轮作	0	0		2019	00			174.917	1862.93
562	面	38767	419001211000038767	2001010100		230	0103	旱地	30	4190011032060000000	栲栳	4190011032060000000	栲栳	7008.02	1203	0.132	925.06	6082.96	PD	3	0			LYFL	粮与非粮轮作	0	0		2019	00			405.853	7011.24
563	面	38768	419001211000038768	2001010100		350	0103	旱地	30	4190011032060000000	栲栳	4190011032060000000	栲栳	15889	1203	0.132	2097.35	13791.6	PD	3	0			LYFL	粮与非粮轮作	0	0		2019	00			600.15	15896.3
564	面	38769	419001211000038769	2001010100		144	0103	旱地	30	4190011032060000000	栲栳	4190011032060000000	栲栳	6825.83	1203	0.132	901.01	5924.82	PD	3	0			LYFL	粮与非粮轮作	0	0		2019	00			386.211	6828.95
565	面	38775	419001211000038775	2001010100		9	0103	旱地	30	4190011032050000000	花石	4190011032050000000	花石	32623.4	1203	0.095	3099.22	29524.2	PD	2	0			FLS	种植非粮食作	0	0		2019	00			968.32	32638.3
566	面	38777	419001211000038777	2001010100		67	0103	旱地	30	4190011032050000000	花石	4190011032050000000	花石	9250.29	1203	0.095	878.78	8371.51	PD	2	0			FLS	种植非粮食作	0	0		2019	00			437.61	9254.53
567	面	38789	419001211000038789	2001010100		363	0103	旱地	30	4190011032010000000	承留村	4190011032010000000	承留村	2823.34	1203	0.142	400.91	2422.43	TT	3	0			LS	种植粮食作物	0	0		2019	00			297.197	2824.62
568	面	38790	419001211000038790	2001010100		159	0103	旱地	30	4190011032060000000	栲栳	4190011032060000000	栲栳	1898.61		0	0	1898.61		1	0			LS	种植粮食作物	0	0		2019	00			356.512	1899.49
569	面	38791	419001211000038791	2001010100	1814	201	0307	其他林地	30	4190011032060000000	栲栳	4190011032060000000	栲栳	7588.49		0	0	7588.49			0			GCHF	工程恢复	0	0		2020	00			419.648	7591.99
570	面	38792	419001211000038792	2001010100		326	0103	旱地	30	4190011032060000000	栲栳	4190011032060000000	栲栳	15915.5		0	0	15915.5		1	0			LS	种植粮食作物	0	0		2019	00			632.54	15922.9
571	面	38793	419001211000038793	2001010100		362	0103	旱地	30	4190011032060000000	栲栳	4190011032060000000	栲栳	8661.06		0	0	8661.06		1	0			LS	种植粮食作物	0	0		2019	00			383.903	8665.06
572	面	38794	419001211000038794	2001010100		364	0103	旱地	30	4190011032060000000	栲栳	4190011032060000000	栲栳	8528.51		0	0	8528.51		1	0			LS	种植粮食作物	0	0		2019	00			389.451	8532.45
573	面	38795	419001211000038795	2001010100		366	0103	旱地	30	4190011032060000000	栲栳	4190011032060000000	栲栳	9121.2		0	0	9121.2		1	0			LS	种植粮食作物	0	0		2019	00			648.509	9125.43
574	面	38796	419001211000038796	2001010100		131	0103	旱地	30	4190011032060000000	栲栳	4190011032060000000	栲栳	4456.41		0	0	4456.41		1	0			LS	种植粮食作物	0	0		2019	00			329.084	4458.48
575	面	38797	419001211000038797	2001010100		7	0103	旱地	30	4190011032060000000	栲栳	4190011032060000000	栲栳	3049.2	1203	0.1	304.92	2744.28	TT	2	0			FLS	种植非粮食作	0	0		2019	00			348.747	3050.59
576	面	38798	419001211000038798	2001010100		42	0103	旱地	30	4190011032060000000	栲栳	4190011032060000000	栲栳	2616.07	1203	0.1	261.61	2354.46	TT	2	0			LS	种植粮食作物	0	0		2019	00			213.374	2617.26
577	面	38799	419001211000038799	2001010100		81	0103	旱地	30	4190011032060000000	栲栳	4190011032060000000	栲栳	6003.85	1203	0.1	600.39	5403.46	TT	2	0			LS	种植粮食作物	0	0		2019	00			316.651	6006.58
578	面	38800	419001211000038800	2001010100		84	0103	旱地	30	4190011032060000000	栲栳	4190011032060000000	栲栳	21146.1	1203	0.1	2114.61	19031.5	TT	2	0			LS	种植粮食作物	0	0		2019	00			708.963	21155.8
579	面	38801	419001211000038801	2001010100		141	0508	物流仓储用地	30	4190011032060000000	栲栳	4190011032060000000	栲栳	21001		0	0	21001			0					0	0	203	2020	00			622.432	21010.6
580	面	38803	419001211000038803	2001010100		110	0103	旱地	30	4190011032100000000	三皇	4190011032100000000	三皇	2021.15	1203	0.142	287	1734.15	TT	3	0			LYFL	粮与非粮轮作	0	0		2019	00			191.456	2022.04
581	面	38804	419001211000038804	2001010100		98	0103	旱地	30	4190011032100000000	三皇	4190011032100000000	三皇	750.23	1203	0.172	129.04	621.19	PD	4	0			LYFL	粮与非粮轮作	0	0		2019	00			105.447	750.562
582	面	38805	419001211000038805	2001010100		126	0103	旱地	30	4190011032100000000	三皇	4190011032100000000	三皇	1417.17	1203	0.182	257.92	1159.25	TT	4	0			WG	未耕种	0	0		2019	00			190.126	1417.8
583	面	38806	419001211000038806	2001010100		32	0103	旱地	30	4190011032110000000	东张村	4190011032090000000	小南姚村	1639.29	1203	0.132	216.39	1422.9	PD	3	0			LYFL	粮与非粮轮作	0	1		2019	00			244.075	1640.01
584	面	38807	419001211000038807	2001010100		211	0103	旱地	30	4190011032110000000	东张村	4190011032110000000	东张村	10778.2		0	0	10778.2		1	0			FLS	种植非粮食作	0	0		2019	00			440.885	10782.9
585	面	38808	419001211000038808	2001010100		114	0103	旱地	30	4190011032300000000	张庄村	4190011032300000000	张庄村	2288.99		0	0	2288.99		1	0			LYFL	粮与非粮轮作	0	0		2019	00			312.245	2290.04
586	面	38809	419001211000038809	2001010100		39	0103	旱地	30	4190011032300000000	张庄村	4190011032300000000	张庄村	402.12		0	0	402.12		1	0			LYFL	粮与非粮轮作	0	0		2019	00			85.9633	402.302
587	面	38810	419001211000038810	2001010100		173	0103	旱地	30	4190011032250000000	谷沱	4190011032250000000	谷沱	595.6	1203	0.095	56.58	539.02	PD	2	0			FLS	种植非粮食作	0	0		2019	00			97.0354	595.853
588	面	38811	419001211000038811	2001010100		197	0103	旱地	30	4190011032250000000	谷沱	4190011032250000000	谷沱	14156.7	1203	0.095	1344.88	12811.8	PD	2	0			FLS	种植非粮食作	0	0		2019	00			565.667	14162.8
589	面	38812	419001211000038812	2001010100		189	0103	旱地	30	4190011032250000000	谷沱	4190011032250000000	谷沱	1444.47	1203	0.095	137.22	1307.25	PD	2	0			LS	种植粮食作物	0	0		2019	00			165.512	1445.1
590	面	38813	419001211000038813	2001010100		205	0103	旱地	30	4190011032250000000	谷沱	4190011032250000000	谷沱	30527.8	1203	0.095	2900.14	27627.7	PD	2	0			LS	种植粮食作物	0	0		2019	00			758.456	30541
591	面	38814	419001211000038814	2001010100		212	0103	旱地	30	4190011032250000000	谷沱	4190011032250000000	谷沱	37053.9	1203	0.095	3520.12	33533.8	PD	2	0			LS	种植粮食作物	0	0		2019	00			782.102	37070
592	面	38815	419001211000038815	2001010100		209	0103	旱地	30	4190011032250000000	谷沱	4190011032250000000	谷沱	641.64	1203	0.095	60.96	580.68	PD	2	0			LS	种植粮食作物	0	0		2019	00			107.944	641.919
593	面	38816	419001211000038816	2001010100		134	0103	旱地	30	4190011032250000000	谷沱	4190011032250000000	谷沱	2325.69	1203	0.095	220.94	2104.75	PD	2	0			LYFL	粮与非粮轮作	0	0		2019	00			252.06	2326.67
594	面	38817	419001211000038817	2001010100		195	0103	旱地	30	4190011032250000000	谷沱	4190011032250000000	谷沱	1475.6	1203	0.095	140.18	1335.42	PD	2	0			LYFL	粮与非粮轮作	0	0		2019	00			205.846	1476.24
595	面	38818	419001211000038818	2001010100		188	0103	旱地	30	4190011032250000000	谷沱	4190011032250000000	谷沱	1106.73	1203	0.095	105.14	1001.59	PD	2	0			LYFL	粮与非粮轮作	0	0		2019	00			237.178	1107.21
596	面	38819	419001211000038819	2001010100		203	0103	旱地	30	4190011032330000000	李八庄村	4190011032330000000	李八庄村	27655.6		0	0	27655.6		1	0			LS	种植粮食作物	0	0		2019	00			741.476	27667.1
597	面	38820	419001211000038820	2001010100		51	0103	旱地	30	4190011032330000000	李八庄村	4190011032330000000	李八庄村	420.6		0	0	420.6		1	0			LS	种植粮食作物	0	0		2019	00			94.324	420.772
598	面	38821	419001211000038821	2001010100		209	0103	旱地	30	4190011032330000000	李八庄村	4190011032330000000	李八庄村	11907.2		0	0	11907.2		1	0			LS	种植粮食作物	0	0		2019	00			511.252	11912.1
599	面	38822	419001211000038822	2001010100		146	0103	旱地	30	4190011032330000000	李八庄村	4190011032330000000	李八庄村	435.71		0	0	435.71		1	0			LYFL	粮与非粮轮作	0	0		2019	00			88.0452	435.892
600	面	38823	419001211000038823	2001010100		151	0103	旱地	30	4190011032330000000	李八庄村	4190011032330000000	李八庄村	5078.02		0	0	5078.02		1	0			LYFL	粮与非粮轮作	0	0		2019	00			281.356	5080.11
601	面	38824	419001211000038824	2001010100		227	0103	旱地	30	4190011032330000000	李八庄村	4190011032330000000	李八庄村	5177.35		0	0	5177.35		1	0			LYFL	粮与非粮轮作	0	0		2019	00			440.025	5179.51
602	面	38825	419001211000038825	2001010100		23	0103	旱地	30	4190011032330000000	李八庄村	4190011032330000000	李八庄村	1190.41		0	0	1190.41		1	0			WG	未耕种	0	0		2019	00			144.27	1190.9
603	面	38826	419001211000038826	2001010100		158	0103	旱地	30	4190011032330000000	李八庄村	4190011032330000000	李八庄村	1152.05		0	0	1152.05		1	0			WG	未耕种	0	0		2019	00			144.818	1152.53
604	面	38827	419001211000038827	2001010100		162	0103	旱地	30	4190011032330000000	李八庄村	4190011032330000000	李八庄村	1698.77		0	0	1698.77		1	0			WG	未耕种	0	0		2019	00			232.576	1699.47
605	面	38828	419001211000038828	2001010100		121	0103	旱地	30	4190011032330000000	李八庄村	4190011032330000000	李八庄村	9167.7	1203	0.095	870.93	8296.77	PD	2	0			LS	种植粮食作物	0	0		2019	00			448.573	9171.49
606	面	38829	419001211000038829	2001010100		72	0103	旱地	30	4190011032330000000	李八庄村	4190011032330000000	李八庄村	1085.05	1203	0.095	103.08	981.97	PD	2	0			LS	种植粮食作物	0	0		2019	00			145.867	1085.5
607	面	38865	419001211000038865	2001010100		215	0103	旱地	30	4190011032060000000	栲栳	4190011032060000000	栲栳	858.28		0	0	858.28		1	0			LYFL	粮与非粮轮作	0	0		2019	00			248.57	858.68
608	面	38866	419001211000038866	2001010100		243	0103	旱地	30	4190011032060000000	栲栳	4190011032060000000	栲栳	638.78		0	0	638.78		1	0			WG	未耕种	0	0		2019	00			106.644	639.071
609	面	38867	419001211000038867	2001010100		288	0103	旱地	30	4190011032010000000	承留村	4190011032010000000	承留村	2325.99	1203	0.142	330.29	1995.7	TT	3	0			LYFL	粮与非粮轮作	0	0		2019	00			267.324	2327.04
610	面	38868	419001211000038868	2001010100		287	0103	旱地	30	4190011032010000000	承留村	4190011032010000000	承留村	322.06	1203	0.142	45.73	276.33	TT	3	0			WG	未耕种	0	0		2019	00			74.0614	322.207
611	面	38869	419001211000038869	2001010100		244	0103	旱地	30	4190011032010000000	承留村	4190011032010000000	承留村	2301.65	1203	0.172	395.88	1905.77	PD	4	0			LS	种植粮食作物	0	0		2019	00			202.662	2302.68
612	面	38870	419001211000038870	2001010100		371	0103	旱地	30	4190011032010000000	承留村	4190011032010000000	承留村	632.61	1203	0.182	115.14	517.47	TT	4	0			LS	种植粮食作物	0	0		2019	00			128.717	632.886
613	面	38871	419001211000038871	2001010100		403	0103	旱地	30	4190011032010000000	承留村	4190011032010000000	承留村	2553.28	1203	0.182	464.7	2088.58	TT	4	0			LS	种植粮食作物	0	0		2019	00			240.768	2554.42
614	面	38872	419001211000038872	2001010100		429	0103	旱地	30	4190011032010000000	承留村	4190011032010000000	承留村	1072.12	1203	0.182	195.13	876.99	TT	4	0			LS	种植粮食作物	0	0		2019	00			143.284	1072.6
615	面	38873	419001211000038873	2001010100		347	0103	旱地	30	4190011032010000000	承留村	4190011032010000000	承留村	1731.2	1203	0.182	315.08	1416.12	TT	4	0			WG	未耕种	0	0		2019	00			193.598	1731.98
616	面	38874	419001211000038874	2001010100		70	0103	旱地	30	4190011032010000000	承留村	4190011032060000000	栲栳	2886.21		0	0	2886.21		1	0			LS	种植粮食作物	0	1		2019	00			219.456	2887.55
617	面	38875	419001211000038875	2001010100		80	0103	旱地	30	4190011032010000000	承留村	4190011032060000000	栲栳	2292.56	1203	0.1	229.26	2063.3	TT	2	0			LS	种植粮食作物	0	1		2019	00			237.132	2293.6
618	面	38876	419001211000038876	2001010100		109	0103	旱地	30	4190011032010000000	承留村	4190011032060000000	栲栳	2948.66	1203	0.142	418.71	2529.95	TT	3	0			LYFL	粮与非粮轮作	0	1		2019	00			280.394	2950
619	面	38877	419001211000038877	2001010100		36	0103	旱地	30	4190011032020000000	周庄	4190011032020000000	周庄	726.52		0	0	726.52		1	0			LYFL	粮与非粮轮作	0	0		2019	00			112.136	726.854
620	面	38878	419001211000038878	2001010100		91	0103	旱地	30	4190011032020000000	周庄	4190011032020000000	周庄	8536.52		0	0	8536.52		1	0			LYFL	粮与非粮轮作	0	0		2019	00			379.674	8540.48
621	面	38879	419001211000038879	2001010100		127	0103	旱地	30	4190011032020000000	周庄	4190011032310000000	曲阳村	2960.41		0	0	2960.41		1	0			WG	未耕种	0	1		2019	00			365.903	2961.77
622	面	38880	419001211000038880	2001010100		56	0103	旱地	30	4190011032030000000	枣林村	4190011032030000000	枣林村	980.45		0	0	980.45		1	0			LYFL	粮与非粮轮作	0	0		2019	00			136.241	980.897
623	面	38881	419001211000038881	2001010100		24	0103	旱地	30	4190011032030000000	枣林村	4190011032030000000	枣林村	1688.21		0	0	1688.21		1	0			WG	未耕种	0	0		2019	00			173.755	1688.98
624	面	38882	419001211000038882	2001010100		25	0103	旱地	30	4190011032030000000	枣林村	4190011032030000000	枣林村	994.21	1203	0.095	94.45	899.76	PD	2	0			LS	种植粮食作物	0	0		2019	00			235.118	994.661
625	面	38883	419001211000038883	2001010100		26	0103	旱地	30	4190011032030000000	枣林村	4190011032030000000	枣林村	1128.83	1203	0.095	107.24	1021.59	PD	2	0			LYFL	粮与非粮轮作	0	0		2019	00			281.585	1129.34
626	面	38884	419001211000038884	2001010100		28	0103	旱地	30	4190011032030000000	枣林村	4190011032030000000	枣林村	2195.73	1203	0.095	208.59	1987.14	PD	2	0			LYFL	粮与非粮轮作	0	0		2019	00			225.858	2196.72
627	面	38885	419001211000038885	2001010100		85	0103	旱地	30	4190011032040000000	卫庄	4190011032040000000	卫庄	321.91		0	0	321.91		1	0			LYFL	粮与非粮轮作	0	0		2019	00			79.0845	322.058
628	面	38886	419001211000038886	2001010100		61	0103	旱地	30	4190011030000000000	承留镇	4190011032060000000	栲栳	2057.88		0	0	2057.88		1	0			LS	种植粮食作物	0	1		2019	00			268.324	2058.82
629	面	38888	419001211000038888	2001010100		243	0103	旱地	30	4190011032010000000	承留村	4190011032010000000	承留村	22083.6		0	0	22083.6		1	0			LS	种植粮食作物	0	0		2019	00			822.539	22093.5
630	面	38889	419001211000038889	2001010100		129	0103	旱地	30	4190011032010000000	承留村	4190011032010000000	承留村	17347.1		0	0	17347.1		1	0			LS	种植粮食作物	0	0		2019	00			654.422	17354.9
631	面	38890	419001211000038890	2001010100		159	0103	旱地	30	4190011032010000000	承留村	4190011032010000000	承留村	11222.8		0	0	11222.8		1	0			LS	种植粮食作物	0	0		2019	00			427.752	11227.9
632	面	38891	419001211000038891	2001010100		310	0103	旱地	30	4190011032010000000	承留村	4190011032010000000	承留村	906.48	1203	0.1	90.65	815.83	TT	2	0			LS	种植粮食作物	0	0		2019	00			165.462	906.88
633	面	38892	419001211000038892	2001010100		214	0103	旱地	30	4190011032010000000	承留村	4190011032010000000	承留村	12344.7	1203	0.1	1234.47	11110.2	TT	2	0			LS	种植粮食作物	0	0		2019	00			667.15	12350.2
634	面	38893	419001211000038893	2001010100		19	0103	旱地	30	4190011032010000000	承留村	4190011032010000000	承留村	3894.88	1203	0.1	389.49	3505.39	TT	2	0			LS	种植粮食作物	0	0		2019	00			279.098	3896.63
635	面	38894	419001211000038894	2001010100		289	0103	旱地	30	4190011032010000000	承留村	4190011032010000000	承留村	2757	1203	0.1	275.7	2481.3	TT	2	0			LS	种植粮食作物	0	0		2019	00			308.202	2758.24
636	面	38895	419001211000038895	2001010100		3	0103	旱地	30	4190011032010000000	承留村	4190011032010000000	承留村	6852.46	1203	0.1	685.25	6167.21	TT	2	0			LS	种植粮食作物	0	0		2019	00			377.959	6855.57
637	面	38896	419001211000038896	2001010100		374	0103	旱地	30	4190011032010000000	承留村	4190011032010000000	承留村	29232.2	1203	0.142	4150.98	25081.2	TT	3	0			LS	种植粮食作物	0	0		2019	00			1329.33	29245.3
638	面	38897	419001211000038897	2001010100		415	0103	旱地	30	4190011032010000000	承留村	4190011032010000000	承留村	1758.77	1203	0.142	249.75	1509.02	TT	3	0			LS	种植粮食作物	0	0		2019	00			171.529	1759.55
639	面	38898	419001211000038898	2001010100		309	0103	旱地	30	4190011032010000000	承留村	4190011032010000000	承留村	16256.1	1203	0.142	2308.36	13947.7	TT	3	0			LS	种植粮食作物	0	0		2019	00			700.139	16263.3
640	面	38899	419001211000038899	2001010100		416	0103	旱地	30	4190011032010000000	承留村	4190011032010000000	承留村	3328.75	1203	0.142	472.68	2856.07	TT	3	0			LS	种植粮食作物	0	0		2019	00			251.227	3330.24
641	面	38900	419001211000038900	2001010100		424	0103	旱地	30	4190011032010000000	承留村	4190011032010000000	承留村	9574.13	1203	0.142	1359.53	8214.6	TT	3	0			LS	种植粮食作物	0	0		2019	00			532.52	9578.41
642	面	38901	419001211000038901	2001010100		25	0103	旱地	30	4190011032040000000	卫庄	4190011032040000000	卫庄	475.37		0	0	475.37		1	0			LYFL	粮与非粮轮作	0	0		2019	00			108.866	475.593
643	面	38902	419001211000038902	2001010100		31	0103	旱地	30	4190011032040000000	卫庄	4190011032040000000	卫庄	24041.4		0	0	24041.4		1	0			WG	未耕种	0	0		2019	00			663.627	24052.5
644	面	38904	419001211000038904	2001010100		289	0103	旱地	30	4190011032060000000	栲栳	4190011032060000000	栲栳	305.43	1203	0.132	40.32	265.11	PD	3	0			LYFL	粮与非粮轮作	0	0		2019	00			70.4296	305.572
645	面	38905	419001211000038905	2001010100		78	0103	旱地	30	4190011032060000000	栲栳	4190011032060000000	栲栳	17808	1203	0.142	2528.73	15279.2	TT	3	0			LS	种植粮食作物	0	0		2019	00			600.363	17816.1
646	面	38906	419001211000038906	2001010100		44	0103	旱地	30	4190011032060000000	栲栳	4190011032060000000	栲栳	3300.9	1203	0.142	468.73	2832.17	TT	3	0			LS	种植粮食作物	0	0		2019	00			328.247	3302.4
647	面	38907	419001211000038907	2001010100		112	0103	旱地	30	4190011032060000000	栲栳	4190011032060000000	栲栳	13827.5	1203	0.142	1963.5	11864	TT	3	0			LS	种植粮食作物	0	0		2019	00			525.111	13833.8
648	面	38909	419001211000038909	2001010100		7	0103	旱地	30	4190011032070000000	安腰	4190011032070000000	安腰	1857.3	1203	0.142	263.74	1593.56	TT	3	0			LS	种植粮食作物	0	0		2019	00			192.275	1858.13
649	面	38911	419001211000038911	2001010100		129	0103	旱地	30	4190011032080000000	孔庄村	4190011032080000000	孔庄村	1163.17		0	0	1163.17		1	0			LS	种植粮食作物	0	0		2019	00			215.617	1163.7
650	面	38912	419001211000038912	2001010100		37	0103	旱地	30	4190011032080000000	孔庄村	4190011032080000000	孔庄村	34098.1		0	0	34098.1		1	0			LS	种植粮食作物	0	0		2019	00			1629.15	34113.4
651	面	38913	419001211000038913	2001010100		122	0103	旱地	30	4190011032080000000	孔庄村	4190011032080000000	孔庄村	4873.81		0	0	4873.81		1	0			LS	种植粮食作物	0	0		2019	00			319.841	4876
652	面	38915	419001211000038915	2001010100		49	0103	旱地	30	4190011032080000000	孔庄村	4190011032080000000	孔庄村	3777.68		0	0	3777.68		1	0			LS	种植粮食作物	0	0		2019	00			271.265	3779.39
653	面	38917	419001211000038917	2001010100		89	0103	旱地	30	4190011032080000000	孔庄村	4190011032080000000	孔庄村	14687.7		0	0	14687.7		1	0			LS	种植粮食作物	0	0		2019	00			530.839	14694.4
654	面	38918	419001211000038918	2001010100		30	0103	旱地	30	4190011032080000000	孔庄村	4190011032080000000	孔庄村	12013.3		0	0	12013.3		1	0			LYFL	粮与非粮轮作	0	0		2019	00			548.126	12018.6
655	面	38919	419001211000038919	2001010100		33	0103	旱地	30	4190011032080000000	孔庄村	4190011032080000000	孔庄村	60.97		0	0	60.97		1	0			LYFL	粮与非粮轮作	0	0		2019	00			34.4891	61.001
656	面	38920	419001211000038920	2001010100		32	0103	旱地	30	4190011032080000000	孔庄村	4190011032080000000	孔庄村	800.11		0	0	800.11		1	0			LYFL	粮与非粮轮作	0	0		2019	00			139.475	800.469
657	面	38921	419001211000038921	2001010100		35	0103	旱地	30	4190011032080000000	孔庄村	4190011032080000000	孔庄村	6180.16		0	0	6180.16		1	0			LYFL	粮与非粮轮作	0	0		2019	00			498.079	6182.92
658	面	38922	419001211000038922	2001010100		63	0103	旱地	30	4190011032080000000	孔庄村	4190011032080000000	孔庄村	1588.59		0	0	1588.59		1	0			LYFL	粮与非粮轮作	0	0		2019	00			214.756	1589.3
659	面	38923	419001211000038923	2001010100		118	0103	旱地	30	4190011032080000000	孔庄村	4190011032080000000	孔庄村	1148.54		0	0	1148.54		1	0			LYFL	粮与非粮轮作	0	0		2019	00			139.839	1149.06
660	面	38924	419001211000038924	2001010100		29	0103	旱地	30	4190011032080000000	孔庄村	4190011032080000000	孔庄村	6072.1		0	0	6072.1		1	0			WG	未耕种	0	0		2019	00			390.864	6074.79
661	面	38925	419001211000038925	2001010100		31	0103	旱地	30	4190011032080000000	孔庄村	4190011032080000000	孔庄村	609.23		0	0	609.23		1	0			WG	未耕种	0	0		2019	00			138.426	609.505
662	面	38926	419001211000038926	2001010100		34	0103	旱地	30	4190011032080000000	孔庄村	4190011032080000000	孔庄村	734.9		0	0	734.9		1	0			WG	未耕种	0	0		2019	00			123.787	735.231
663	面	38927	419001211000038927	2001010100		75	0103	旱地	30	4190011032080000000	孔庄村	4190011032080000000	孔庄村	5589.01	1203	0.095	530.96	5058.05	PD	2	0			LS	种植粮食作物	0	0		2019	00			538.494	5591.5
664	面	38928	419001211000038928	2001010100		92	0103	旱地	30	4190011032080000000	孔庄村	4190011032080000000	孔庄村	1656.76	1203	0.095	157.39	1499.37	PD	2	0			LS	种植粮食作物	0	0		2019	00			179.207	1657.5
665	面	38929	419001211000038929	2001010100		94	0103	旱地	30	4190011032060000000	栲栳	4190011032060000000	栲栳	2749.59	1203	0.095	261.21	2488.38	PD	2	0			LS	种植粮食作物	0	0		2019	00			273.371	2750.85
666	面	38930	419001211000038930	2001010100		392	0103	旱地	30	4190011032060000000	栲栳	4190011032060000000	栲栳	18851.9	1203	0.095	1790.93	17061	PD	2	0			LS	种植粮食作物	0	0		2019	00			715.28	18860.6
667	面	38931	419001211000038931	2001010100		128	0103	旱地	30	4190011032060000000	栲栳	4190011032060000000	栲栳	2303.35	1203	0.095	218.82	2084.53	PD	2	0			LS	种植粮食作物	0	0		2019	00			287.189	2304.41
668	面	38932	419001211000038932	2001010100		183	0103	旱地	30	4190011032060000000	栲栳	4190011032060000000	栲栳	2624.89	1203	0.095	249.36	2375.53	PD	2	0			LYFL	粮与非粮轮作	0	0		2019	00			217.189	2626.09
669	面	38933	419001211000038933	2001010100		45	0103	旱地	30	4190011032060000000	栲栳	4190011032060000000	栲栳	1118.56	1203	0.095	106.26	1012.3	PD	2	0			LYFL	粮与非粮轮作	0	0		2019	00			257.158	1119.06
670	面	38934	419001211000038934	2001010100		6	0103	旱地	30	4190011032060000000	栲栳	4190011032060000000	栲栳	1570.58	1203	0.095	149.21	1421.37	PD	2	0			LYFL	粮与非粮轮作	0	0		2019	00			271.127	1571.3
671	面	38935	419001211000038935	2001010100		275	0103	旱地	30	4190011032060000000	栲栳	4190011032060000000	栲栳	499.22	1203	0.095	47.43	451.79	PD	2	0			LYFL	粮与非粮轮作	0	0		2019	00			96.0325	499.448
672	面	38936	419001211000038936	2001010100		29	0103	旱地	30	4190011032060000000	栲栳	4190011032060000000	栲栳	755.68	1203	0.095	71.79	683.89	PD	2	0			LYFL	粮与非粮轮作	0	0		2019	00			159.059	756.028
673	面	38937	419001211000038937	2001010100		312	0103	旱地	30	4190011032060000000	栲栳	4190011032060000000	栲栳	363.25	1203	0.095	34.51	328.74	PD	2	0			LYFL	粮与非粮轮作	0	0		2019	00			77.4018	363.416
674	面	38938	419001211000038938	2001010100		149	0103	旱地	30	4190011032060000000	栲栳	4190011032060000000	栲栳	7430.39	1203	0.095	705.89	6724.5	PD	2	0			LYFL	粮与非粮轮作	0	0		2019	00			388.225	7433.81
675	面	38939	419001211000038939	2001010100		127	0103	旱地	30	4190011032060000000	栲栳	4190011032060000000	栲栳	830.62	1203	0.095	78.91	751.71	PD	2	0			WG	未耕种	0	0		2020	00			132.272	831.006
676	面	38940	419001211000038940	2001010100		274	0103	旱地	30	4190011032060000000	栲栳	4190011032060000000	栲栳	112.65	1203	0.095	10.7	101.95	PD	2	0			WG	未耕种	0	0		2019	00			45.1546	112.7
677	面	38941	419001211000038941	2001010100		62	0103	旱地	30	4190011032060000000	栲栳	4190011032060000000	栲栳	2545.26	1203	0.095	241.8	2303.46	PD	2	0			WG	未耕种	0	0		2019	00			279.696	2546.43
678	面	38943	419001211000038943	2001010100		221	0103	旱地	30	4190011032060000000	栲栳	4190011032060000000	栲栳	1353.68	1203	0.095	128.6	1225.08	PD	2	0			WG	未耕种	0	0		2019	00			164.732	1354.31
679	面	38945	419001211000038945	2001010100		126	0103	旱地	30	4190011032110000000	东张村	4190011032110000000	东张村	1385.11		0	0	1385.11		1	0			FLS	种植非粮食作	0	0		2019	00			178.603	1385.72
680	面	38946	419001211000038946	2001010100		216	0103	旱地	30	4190011032110000000	东张村	4190011032110000000	东张村	17095.5		0	0	17095.5		1	0			LS	种植粮食作物	0	0		2019	00			531.073	17102.9
681	面	38947	419001211000038947	2001010100		204	0103	旱地	30	4190011032110000000	东张村	4190011032110000000	东张村	13193.7		0	0	13193.7		1	0			LS	种植粮食作物	0	0		2019	00			462.905	13199.4
682	面	38948	419001211000038948	2001010100		219	0103	旱地	30	4190011032110000000	东张村	4190011032110000000	东张村	15934.6		0	0	15934.6		1	0			LS	种植粮食作物	0	0		2019	00			555.051	15941.5
683	面	38949	419001211000038949	2001010100		221	0103	旱地	30	4190011032110000000	东张村	4190011032110000000	东张村	55623.3		0	0	55623.3		1	0			LS	种植粮食作物	0	0		2019	00			1555.06	55647.5
684	面	38950	419001211000038950	2001010100		101	0103	旱地	30	4190011032100000000	三皇	4190011032100000000	三皇	7884.25	1203	0.1	788.42	7095.83	TT	2	0			LS	种植粮食作物	0	0		2019	00			513.526	7887.74
685	面	38952	419001211000038952	2001010100		11	0103	旱地	30	4190011032100000000	三皇	4190011032100000000	三皇	1068.59	1203	0.1	106.86	961.73	TT	2	0			LS	种植粮食作物	0	0		2019	00			138.998	1069.07
686	面	38953	419001211000038953	2001010100		118	0103	旱地	30	4190011032100000000	三皇	4190011032100000000	三皇	1607.75	1203	0.132	212.22	1395.53	PD	3	0			FLS	种植非粮食作	0	0		2019	00			164.936	1608.46
687	面	38954	419001211000038954	2001010100		299	0103	旱地	30	4190011032120000000	栗子	4190011032120000000	栗子	931.53	1203	0.142	132.28	799.25	TT	3	0			LS	种植粮食作物	0	0		2019	00			170.966	931.937
688	面	38955	419001211000038955	2001010100		263	0103	旱地	30	4190011032120000000	栗子	4190011032120000000	栗子	594.38	1203	0.142	84.4	509.98	TT	3	0			LS	种植粮食作物	0	0		2019	00			95.485	594.631
689	面	38956	419001211000038956	2001010100		97	0103	旱地	30	4190011032120000000	栗子	4190011032120000000	栗子	10176.5	1203	0.142	1445.06	8731.44	TT	3	0			LS	种植粮食作物	0	0		2019	00			703.04	10180.9
690	面	38958	419001211000038958	2001010100		284	0103	旱地	30	4190011032120000000	栗子	4190011032120000000	栗子	7464.6	1203	0.142	1059.97	6404.63	TT	3	0			LS	种植粮食作物	0	0		2019	00			507.396	7467.82
691	面	38959	419001211000038959	2001010100		288	0103	旱地	30	4190011032120000000	栗子	4190011032120000000	栗子	483	1203	0.142	68.59	414.41	TT	3	0			LS	种植粮食作物	0	0		2019	00			96.3771	483.213
692	面	38960	419001211000038960	2001010100		234	0103	旱地	30	4190011032120000000	栗子	4190011032120000000	栗子	479.25	1203	0.142	68.05	411.2	TT	3	0			LS	种植粮食作物	0	0		2019	00			90.5191	479.455
693	面	38961	419001211000038961	2001010100		311	0103	旱地	30	4190011032120000000	栗子	4190011032120000000	栗子	11232.4	1203	0.142	1595	9637.37	TT	3	0			LS	种植粮食作物	0	0		2019	00			985.286	11237.2
694	面	38962	419001211000038962	2001010100		58	0103	旱地	30	4190011032130000000	当庄村	4190011032130000000	当庄村	675.17	1203	0.095	64.14	611.03	PD	2	0			LS	种植粮食作物	0	0		2019	00			104.552	675.453
695	面	38963	419001211000038963	2001010100		98	0103	旱地	30	4190011032130000000	当庄村	4190011032130000000	当庄村	3929.39	1203	0.095	373.29	3556.1	PD	2	0			WG	未耕种	0	0		2019	00			344.66	3931.06
696	面	38964	419001211000038964	2001010100		52	0103	旱地	30	4190011032130000000	当庄村	4190011032130000000	当庄村	817.4	1203	0.1	81.74	735.66	TT	2	0			FLS	种植非粮食作	0	0		2019	00			113.33	817.747
697	面	38965	419001211000038965	2001010100		139	0103	旱地	30	4190011032140000000	小寨村	4190011032140000000	小寨村	5205.85	1203	0.132	687.17	4518.68	PD	3	0			LS	种植粮食作物	0	0		2019	00			405.517	5208.01
698	面	38966	419001211000038966	2001010100		107	0103	旱地	30	4190011032140000000	小寨村	4190011032140000000	小寨村	2083.56	1203	0.132	275.03	1808.53	PD	3	0			LYFL	粮与非粮轮作	0	0		2019	00			257.767	2084.41
699	面	38969	419001211000038969	2001010100		255	0103	旱地	30	4190011032140000000	小寨村	4190011032140000000	小寨村	2069.51	1203	0.142	293.87	1775.64	TT	3	0			LS	种植粮食作物	0	0		2019	00			270.221	2070.35
700	面	38970	419001211000038970	2001010100		134	0103	旱地	30	4190011032140000000	小寨村	4190011032140000000	小寨村	3832.63	1203	0.142	544.23	3288.4	TT	3	0			LS	种植粮食作物	0	0		2019	00			285.907	3834.22
701	面	38971	419001211000038971	2001010100		28	0103	旱地	30	4190011032140000000	小寨村	4190011032140000000	小寨村	1765.19	1203	0.142	250.66	1514.53	TT	3	0			LS	种植粮食作物	0	0		2019	00			228.635	1765.92
702	面	38972	419001211000038972	2001010100		97	0103	旱地	30	4190011032140000000	小寨村	4190011032140000000	小寨村	620.61	1203	0.142	88.13	532.48	TT	3	0			LS	种植粮食作物	0	0		2019	00			110.86	620.87
703	面	38973	419001211000038973	2001010100		44	0103	旱地	30	4190011032140000000	小寨村	4190011032140000000	小寨村	6716.94	1203	0.142	953.81	5763.13	TT	3	0			LS	种植粮食作物	0	0		2019	00			394.672	6719.72
704	面	38975	419001211000038975	2001010100		3	0103	旱地	30	4190011032140000000	小寨村	4190011032140000000	小寨村	1807.79	1203	0.142	256.71	1551.08	TT	3	0			WG	未耕种	0	0		2019	00			176.633	1808.53
705	面	38976	419001211000038976	2001010100		12	0103	旱地	30	4190011032140000000	小寨村	4190011032140000000	小寨村	3556.54	1203	0.142	505.03	3051.51	TT	3	0			WG	未耕种	0	0		2019	00			326.027	3558
706	面	38977	419001211000038977	2001010100		5	0103	旱地	30	4190011032140000000	小寨村	4190011032140000000	小寨村	3584.76	1203	0.142	509.04	3075.72	TT	3	0			WG	未耕种	0	0		2019	00			325.15	3586.24
707	面	38978	419001211000038978	2001010100		20	0103	旱地	30	4190011032140000000	小寨村	4190011032140000000	小寨村	261.93	1203	0.142	37.19	224.74	TT	3	0			WG	未耕种	0	0		2019	00			73.4181	262.042
708	面	38979	419001211000038979	2001010100		339	0103	旱地	30	4190011032140000000	小寨村	4190011032140000000	小寨村	4452.9	1203	0.142	632.31	3820.59	TT	3	0			WG	未耕种	0	0		2019	00			384.332	4454.77
709	面	38980	419001211000038980	2001010100		208	0103	旱地	30	4190011032140000000	小寨村	4190011032140000000	小寨村	494.1	1203	0.182	89.93	404.17	TT	4	0			WG	未耕种	0	0		2019	00			139.924	494.301
710	面	38981	419001211000038981	2001010100		210	0103	旱地	30	4190011032140000000	小寨村	4190011032140000000	小寨村	2666.38	1203	0.182	485.28	2181.1	TT	4	0			WG	未耕种	0	0		2019	00			312.083	2667.47
711	面	38982	419001211000038982	2001010100		117	0103	旱地	30	4190011032140000000	小寨村	4190011032140000000	小寨村	1152.68	1203	0.182	209.79	942.89	TT	4	0			WG	未耕种	0	0		2019	00			142.153	1153.16
712	面	38983	419001211000038983	2001010100		189	0103	旱地	30	4190011032150000000	南姚河西村	4190011032150000000	南姚河西村	8587.3		0	0	8587.3		1	0			FLS	种植非粮食作	0	0		2019	00			357.486	8591.29
713	面	38984	419001211000038984	2001010100		204	0103	旱地	30	4190011032150000000	南姚河西村	4190011032150000000	南姚河西村	23395.6		0	0	23395.6		1	0			LS	种植粮食作物	0	0		2019	00			623.369	23406.5
714	面	38985	419001211000038985	2001010100		173	0103	旱地	30	4190011032150000000	南姚河西村	4190011032150000000	南姚河西村	396.04		0	0	396.04		1	0			LS	种植粮食作物	0	0	203	2019	00			86.9129	396.229
715	面	38986	419001211000038986	2001010100		258	0103	旱地	30	4190011032110000000	东张村	4190011032110000000	东张村	27290.5		0	0	27290.5		1	0			LS	种植粮食作物	0	0		2019	00			854.989	27302.5
716	面	38987	419001211000038987	2001010100		30	0103	旱地	30	4190011032060000000	栲栳	4190011032060000000	栲栳	6442.3	1203	0.1	644.23	5798.07	TT	2	0			LS	种植粮食作物	0	0		2019	00			394.955	6445.25
717	面	38988	419001211000038988	2001010100		2	0103	旱地	30	4190011032060000000	栲栳	4190011032060000000	栲栳	1272.74	1203	0.1	127.27	1145.47	TT	2	0			LYFL	粮与非粮轮作	0	0		2019	00			153.552	1273.31
718	面	38989	419001211000038989	2001010100		385	0103	旱地	30	4190011032060000000	栲栳	4190011032060000000	栲栳	827.93	1203	0.132	109.29	718.64	PD	3	0			LYFL	粮与非粮轮作	0	0		2019	00			180.068	828.306
719	面	38990	419001211000038990	2001010100		123	0103	旱地	30	4190011032100000000	三皇	4190011032100000000	三皇	838.24	1203	0.142	119.03	719.21	TT	3	0			FLS	种植非粮食作	0	0		2019	00			118.848	838.61
720	面	38991	419001211000038991	2001010100		100	0103	旱地	30	4190011032100000000	三皇	4190011032100000000	三皇	4625.62	1203	0.142	656.84	3968.78	TT	3	0			FLS	种植非粮食作	0	0		2019	00			384.992	4627.67
721	面	38992	419001211000038992	2001010100		138	0103	旱地	30	4190011032100000000	三皇	4190011032100000000	三皇	38057.6	1203	0.142	5404.17	32653.4	TT	3	0			LS	种植粮食作物	0	0		2019	00			1151.99	38074.4
722	面	38993	419001211000038993	2001010100		131	0103	旱地	30	4190011032100000000	三皇	4190011032100000000	三皇	9988.7	1203	0.142	1418.4	8570.3	TT	3	0			LS	种植粮食作物	0	0		2019	00			540.169	9993.1
723	面	38994	419001211000038994	2001010100		124	0103	旱地	30	4190011032100000000	三皇	4190011032100000000	三皇	4002.73	1203	0.142	568.39	3434.34	TT	3	0			LS	种植粮食作物	0	0		2019	00			264.495	4004.5
724	面	38995	419001211000038995	2001010100		102	0103	旱地	30	4190011032100000000	三皇	4190011032100000000	三皇	10724.6	1203	0.142	1522.9	9201.73	TT	3	0			LS	种植粮食作物	0	0		2019	00			468.406	10729.4
725	面	38996	419001211000038996	2001010100		107	0103	旱地	30	4190011032100000000	三皇	4190011032100000000	三皇	6885.94	1203	0.142	977.8	5908.14	TT	3	0			LS	种植粮食作物	0	0		2019	00			379.271	6888.99
726	面	38997	419001211000038997	2001010100		145	0103	旱地	30	4190011032100000000	三皇	4190011032100000000	三皇	2395.87	1203	0.142	340.21	2055.66	TT	3	0			LS	种植粮食作物	0	0		2019	00			193.862	2396.93
727	面	38998	419001211000038998	2001010100		46	0103	旱地	30	4190011032100000000	三皇	4190011032100000000	三皇	4609.11	1203	0.142	654.49	3954.62	TT	3	0			LS	种植粮食作物	0	0		2019	00			319.694	4611.16
728	面	38999	419001211000038999	2001010100		114	0103	旱地	30	4190011032120000000	栗子	4190011032120000000	栗子	2510.99	1203	0.142	356.56	2154.43	TT	3	0			LS	种植粮食作物	0	0		2019	00			257.484	2512.07
729	面	39000	419001211000039000	2001010100		308	0103	旱地	30	4190011032120000000	栗子	4190011032120000000	栗子	3363.19	1203	0.142	477.57	2885.62	TT	3	0			LS	种植粮食作物	0	0		2019	00			378.52	3364.64
730	面	39001	419001211000039001	2001010100		96	0103	旱地	30	4190011032120000000	栗子	4190011032120000000	栗子	1694.64	1203	0.142	240.64	1454	TT	3	0			LS	种植粮食作物	0	0		2019	00			199.731	1695.37
731	面	39002	419001211000039002	2001010100		3	0103	旱地	30	4190011032130000000	当庄村	4190011032130000000	当庄村	2211.16	1203	0.132	291.87	1919.29	PD	3	0			LS	种植粮食作物	0	0		2019	00			196.422	2212.09
732	面	39003	419001211000039003	2001010100		78	0103	旱地	30	4190011032130000000	当庄村	4190011032130000000	当庄村	933.94	1203	0.132	123.28	810.66	PD	3	0			LS	种植粮食作物	0	0		2019	00			131.357	934.336
733	面	39006	419001211000039006	2001010100		102	0103	旱地	30	4190011032130000000	当庄村	4190011032130000000	当庄村	4432.71	1203	0.142	629.44	3803.27	TT	3	0			FLS	种植非粮食作	0	0		2019	00			292.349	4434.6
734	面	39007	419001211000039007	2001010100		105	0103	旱地	30	4190011032110000000	东张村	4190011032110000000	东张村	9698.99	1203	0.1	969.9	8729.09	TT	2	0			LYFL	粮与非粮轮作	0	0		2019	00			669.548	9703.29
735	面	39008	419001211000039008	2001010100		241	0103	旱地	30	4190011032110000000	东张村	4190011032110000000	东张村	1733.68	1203	0.132	228.85	1504.83	PD	3	0			FLS	种植非粮食作	0	0		2019	00			197.26	1734.43
736	面	39009	419001211000039009	2001010100		189	0103	旱地	30	4190011032110000000	东张村	4190011032110000000	东张村	1673.36	1203	0.132	220.88	1452.48	PD	3	0			LYFL	粮与非粮轮作	0	0		2019	00			207.252	1674.09
737	面	39010	419001211000039010	2001010100		253	0103	旱地	30	4190011032110000000	东张村	4190011032110000000	东张村	2025.35	1203	0.132	267.35	1758	PD	3	0			LYFL	粮与非粮轮作	0	0		2019	00			193.033	2026.23
738	面	39011	419001211000039011	2001010100		28	0103	旱地	30	4190011032110000000	东张村	4190011032110000000	东张村	588.73	1203	0.132	77.71	511.02	PD	3	0			WG	未耕种	0	0		2019	00			135.834	588.992
739	面	39012	419001211000039012	2001010100		127	0103	旱地	30	4190011032110000000	东张村	4190011032110000000	东张村	9811.82	1203	0.142	1393.28	8418.54	TT	3	0			FLS	种植非粮食作	0	0		2019	00			575.878	9816.17
740	面	39013	419001211000039013	2001010100		263	0103	旱地	30	4190011032110000000	东张村	4190011032110000000	东张村	3336.02	1203	0.142	473.71	2862.31	TT	3	0			LS	种植粮食作物	0	0		2019	00			251.539	3337.47
741	面	39026	419001211000039026	2001010100		33	0103	旱地	30	4190011032110000000	东张村	4190011032110000000	东张村	2760	1203	0.142	391.92	2368.08	TT	3	0			LS	种植粮食作物	0	0		2019	00			288.826	2761.21
742	面	39027	419001211000039027	2001010100		98	0103	旱地	30	4190011032110000000	东张村	4190011032110000000	东张村	1979.63	1203	0.142	281.11	1698.52	TT	3	0			LS	种植粮食作物	0	0		2019	00			228.76	1980.51
743	面	39028	419001211000039028	2001010100		6	0103	旱地	30	4190011032110000000	东张村	4190011032110000000	东张村	21921.1	1203	0.142	3112.8	18808.3	TT	3	0			LYFL	粮与非粮轮作	0	0		2019	00			1248.25	21930.6
744	面	39029	419001211000039029	2001010100		10	0103	旱地	30	4190011032110000000	东张村	4190011032110000000	东张村	11414.8	1203	0.142	1620.9	9793.87	TT	3	0			LYFL	粮与非粮轮作	0	0		2019	00			768.839	11419.7
745	面	39030	419001211000039030	2001010100		53	0103	旱地	30	4190011032110000000	东张村	4190011032110000000	东张村	8901.64	1203	0.142	1264.03	7637.61	TT	3	0			LYFL	粮与非粮轮作	0	0		2019	00			566.61	8905.52
746	面	39031	419001211000039031	2001010100		131	0103	旱地	30	4190011032110000000	东张村	4190011032110000000	东张村	6886.2	1203	0.142	977.84	5908.36	TT	3	0			LYFL	粮与非粮轮作	0	0		2019	00			402.954	6889.22
747	面	39032	419001211000039032	2001010100		242	0103	旱地	30	4190011032110000000	东张村	4190011032120000000	栗子	673.38	1203	0.1	67.34	606.04	TT	2	0			LS	种植粮食作物	0	1		2019	00			108.949	673.67
748	面	39033	419001211000039033	2001010100		222	0103	旱地	30	4190011032110000000	东张村	4190011032120000000	栗子	11179.3	1203	0.1	1117.93	10061.4	TT	2	0			LS	种植粮食作物	0	1		2019	00			603.058	11184.1
749	面	39034	419001211000039034	2001010100		225	0103	旱地	30	4190011032110000000	东张村	4190011032120000000	栗子	4400.26	1203	0.1	440.03	3960.23	TT	2	0			LS	种植粮食作物	0	1		2019	00			332.753	4402.16
750	面	39035	419001211000039035	2001010100		112	0103	旱地	30	4190011032120000000	栗子	4190011032120000000	栗子	445.92		0	0	445.92		1	0			FLS	种植非粮食作	0	0		2019	00			87.0283	446.113
751	面	39036	419001211000039036	2001010100		110	0103	旱地	30	4190011032120000000	栗子	4190011032120000000	栗子	1364.73		0	0	1364.73		1	0			FLS	种植非粮食作	0	0		2019	00			185.127	1365.32
752	面	39037	419001211000039037	2001010100		102	0103	旱地	30	4190011032120000000	栗子	4190011032120000000	栗子	5183.34		0	0	5183.34		1	0			LS	种植粮食作物	0	0		2019	00			297.617	5185.57
753	面	39038	419001211000039038	2001010100		201	0103	旱地	30	4190011032140000000	小寨村	4190011032140000000	小寨村	2143.56	1203	0.095	203.64	1939.92	PD	2	0			LS	种植粮食作物	0	0		2019	00			234.245	2144.44
754	面	39040	419001211000039040	2001010100		133	0103	旱地	30	4190011032080000000	孔庄村	4190011032080000000	孔庄村	8343.32	1203	0.095	792.62	7550.7	PD	2	0			LS	种植粮食作物	0	0		2019	00			466.621	8347.08
755	面	39041	419001211000039041	2001010100		102	0103	旱地	30	4190011032080000000	孔庄村	4190011032080000000	孔庄村	1233.89	1203	0.095	117.22	1116.67	PD	2	0			LYFL	粮与非粮轮作	0	0		2019	00			194.477	1234.45
756	面	39042	419001211000039042	2001010100		82	0103	旱地	30	4190011032080000000	孔庄村	4190011032080000000	孔庄村	4078.61	1203	0.095	387.47	3691.14	PD	2	0			LYFL	粮与非粮轮作	0	0		2019	00			350.332	4080.44
757	面	39043	419001211000039043	2001010100		84	0103	旱地	30	4190011032080000000	孔庄村	4190011032080000000	孔庄村	10287.5	1203	0.095	977.31	9310.19	PD	2	0			LYFL	粮与非粮轮作	0	0		2019	00			468.979	10292.1
758	面	39044	419001211000039044	2001010100		63	0103	旱地	30	4190011032090000000	小南姚村	4190011032090000000	小南姚村	14016.5		0	0	14016.5		1	0			LS	种植粮食作物	0	0		2019	00			485.882	14022.7
759	面	39045	419001211000039045	2001010100		6	0103	旱地	30	4190011032090000000	小南姚村	4190011032090000000	小南姚村	3875.48		0	0	3875.48		1	0			LYFL	粮与非粮轮作	0	0		2019	00			243.363	3877.22
760	面	39046	419001211000039046	2001010100		59	0103	旱地	30	4190011032090000000	小南姚村	4190011032090000000	小南姚村	28121.5		0	0	28121.5		1	0			LYFL	粮与非粮轮作	0	0		2019	00			794.974	28134.1
761	面	39047	419001211000039047	2001010100		67	0103	旱地	30	4190011032090000000	小南姚村	4190011032090000000	小南姚村	1080.35		0	0	1080.35		1	0			WG	未耕种	0	0		2019	00			135.406	1080.83
762	面	39048	419001211000039048	2001010100		3	0103	旱地	30	4190011032090000000	小南姚村	4190011032090000000	小南姚村	614.64	1203	0.095	58.39	556.25	PD	2	0			LYFL	粮与非粮轮作	0	0		2019	00			109.047	614.914
763	面	39049	419001211000039049	2001010100		42	0103	旱地	30	4190011032090000000	小南姚村	4190011032090000000	小南姚村	5751.52	1203	0.095	546.39	5205.13	PD	2	0			LYFL	粮与非粮轮作	0	0		2019	00			360.671	5754.09
764	面	39050	419001211000039050	2001010100		51	0103	旱地	30	4190011032090000000	小南姚村	4190011032090000000	小南姚村	1256.84	1203	0.095	119.4	1137.44	PD	2	0			WG	未耕种	0	0		2019	00			155.375	1257.4
765	面	39051	419001211000039051	2001010100		49	0103	旱地	30	4190011032090000000	小南姚村	4190011032090000000	小南姚村	3161.22	1203	0.1	316.12	2845.1	TT	2	0			LS	种植粮食作物	0	0		2019	00			301.075	3162.63
766	面	39052	419001211000039052	2001010100		43	0103	旱地	30	4190011032090000000	小南姚村	4190011032090000000	小南姚村	9503.1	1203	0.1	950.31	8552.79	TT	2	0			LS	种植粮食作物	0	0		2019	00			656.169	9507.35
767	面	39053	419001211000039053	2001010100		33	0103	旱地	30	4190011032090000000	小南姚村	4190011032090000000	小南姚村	1586.85	1203	0.142	225.33	1361.52	TT	3	0			LYFL	粮与非粮轮作	0	0		2019	00			160.272	1587.56
768	面	39054	419001211000039054	2001010100		16	0103	旱地	30	4190011032100000000	三皇	4190011032100000000	三皇	8359.23		0	0	8359.23		1	0			LYFL	粮与非粮轮作	0	0		2019	00			440.888	8362.94
769	面	39055	419001211000039055	2001010100		120	0103	旱地	30	4190011032100000000	三皇	4190011032100000000	三皇	9488.16	1203	0.095	901.38	8586.78	PD	2	0			LS	种植粮食作物	0	0		2019	00			476.806	9492.35
770	面	39056	419001211000039056	2001010100		35	0103	旱地	30	4190011032100000000	三皇	4190011032100000000	三皇	1576.53	1203	0.095	149.77	1426.76	PD	2	0			LYFL	粮与非粮轮作	0	0		2019	00			201.997	1577.23
771	面	39057	419001211000039057	2001010100		70	0103	旱地	30	4190011032100000000	三皇	4190011032100000000	三皇	219.09	1203	0.095	20.81	198.28	PD	2	0			LYFL	粮与非粮轮作	0	0		2019	00			60.2408	219.187
772	面	39058	419001211000039058	2001010100		58	0103	旱地	30	4190011032100000000	三皇	4190011032100000000	三皇	168.86	1203	0.095	16.04	152.82	PD	2	0			LYFL	粮与非粮轮作	0	0		2019	00			52.4303	168.939
773	面	39059	419001211000039059	2001010100		1	0103	旱地	30	4190011032100000000	三皇	4190011032100000000	三皇	3017.72	1203	0.095	286.68	2731.04	PD	2	0			LYFL	粮与非粮轮作	0	0		2019	00			243.427	3019.06
774	面	39060	419001211000039060	2001010100		39	0103	旱地	30	4190011032100000000	三皇	4190011032100000000	三皇	6761.11	1203	0.1	676.11	6085	TT	2	0			FLS	种植非粮食作	0	0		2019	00			403.528	6764.1
775	面	39061	419001211000039061	2001010100		292	0103	旱地	30	4190011032120000000	栗子	4190011032120000000	栗子	2182.33	1203	0.142	309.89	1872.44	TT	3	0			LS	种植粮食作物	0	0		2019	00			226.265	2183.27
776	面	39062	419001211000039062	2001010100		228	0103	旱地	30	4190011032110000000	东张村	4190011032110000000	东张村	1016.28		0	0	1016.28		1	0			LS	种植粮食作物	0	0		2019	00			163.069	1016.73
777	面	39063	419001211000039063	2001010100		230	0103	旱地	30	4190011032110000000	东张村	4190011032110000000	东张村	11030.5		0	0	11030.5		1	0			LS	种植粮食作物	0	0		2019	00			426.542	11035.4
778	面	39064	419001211000039064	2001010100		76	0103	旱地	30	4190011032110000000	东张村	4190011032110000000	东张村	2771.92		0	0	2771.92		1	0			LS	种植粮食作物	0	0		2019	00			220.056	2773.15
779	面	39065	419001211000039065	2001010100		141	0103	旱地	30	4190011032110000000	东张村	4190011032110000000	东张村	12093.7		0	0	12093.7		1	0			LS	种植粮食作物	0	0		2019	00			473.712	12099
780	面	39066	419001211000039066	2001010100		157	0103	旱地	30	4190011032110000000	东张村	4190011032110000000	东张村	832.25		0	0	832.25		1	0			LYFL	粮与非粮轮作	0	0		2019	00			115.36	832.614
781	面	39067	419001211000039067	2001010100		123	0103	旱地	30	4190011032110000000	东张村	4190011032110000000	东张村	4407.1		0	0	4407.1		1	0			LYFL	粮与非粮轮作	0	0		2019	00			356.347	4409.05
782	面	39068	419001211000039068	2001010100		243	0103	旱地	30	4190011032110000000	东张村	4190011032110000000	东张村	9743.75		0	0	9743.75		1	0			WG	未耕种	0	0		2019	00			411.713	9748.01
783	面	39069	419001211000039069	2001010100		245	0103	旱地	30	4190011032110000000	东张村	4190011032110000000	东张村	13173.8		0	0	13173.8		1	0			WG	未耕种	0	0		2019	00			470.278	13179.5
784	面	39070	419001211000039070	2001010100		201	0103	旱地	30	4190011032110000000	东张村	4190011032110000000	东张村	386.71	1203	0.095	36.74	349.97	PD	2	0			LS	种植粮食作物	0	0		2019	00			90.6117	386.884
785	面	39071	419001211000039071	2001010100		143	0103	旱地	30	4190011032110000000	东张村	4190011032110000000	东张村	41187.5	1203	0.095	3912.82	37274.7	PD	2	0			LS	种植粮食作物	0	0		2019	00			830.62	41205.9
786	面	39072	419001211000039072	2001010100		176	0103	旱地	30	4190011032110000000	东张村	4190011032110000000	东张村	6377.24	1203	0.1	637.72	5739.52	TT	2	0			LS	种植粮食作物	0	0		2019	00			506.605	6380.01
787	面	39073	419001211000039073	2001010100		62	0103	旱地	30	4190011032110000000	东张村	4190011032110000000	东张村	3234.42	1203	0.1	323.44	2910.98	TT	2	0			LS	种植粮食作物	0	0		2019	00			249.852	3235.84
788	面	39074	419001211000039074	2001010100		68	0103	旱地	30	4190011032110000000	东张村	4190011032110000000	东张村	2785.7	1203	0.1	278.57	2507.13	TT	2	0			LS	种植粮食作物	0	0		2019	00			227.391	2786.93
789	面	39075	419001211000039075	2001010100		93	0103	旱地	30	4190011032110000000	东张村	4190011032110000000	东张村	6012.85	1203	0.1	601.29	5411.56	TT	2	0			LS	种植粮食作物	0	0		2019	00			317.696	6015.51
790	面	39076	419001211000039076	2001010100		73	0103	旱地	30	4190011032110000000	东张村	4190011032110000000	东张村	4519.95	1203	0.1	452	4067.95	TT	2	0			LS	种植粮食作物	0	0		2019	00			305.218	4521.95
791	面	39077	419001211000039077	2001010100		203	0103	旱地	30	4190011032120000000	栗子	4190011032120000000	栗子	175.94	1203	0.142	24.98	150.96	TT	3	0			LYFL	粮与非粮轮作	0	0		2019	00			66.9416	176.02
792	面	39078	419001211000039078	2001010100		257	0103	旱地	30	4190011032120000000	栗子	4190011032120000000	栗子	355.36	1203	0.182	64.68	290.68	TT	4	0			FLS	种植非粮食作	0	0		2019	00			85.5669	355.512
793	面	39079	419001211000039079	2001010100		43	0103	旱地	30	4190011032120000000	栗子	4190011032120000000	栗子	1211.37	1203	0.182	220.47	990.9	TT	4	0			LS	种植粮食作物	0	0		2019	00			191.107	1211.89
794	面	39080	419001211000039080	2001010100		84	0103	旱地	30	4190011032120000000	栗子	4190011032120000000	栗子	1517.1	1203	0.182	276.11	1240.99	TT	4	0			LS	种植粮食作物	0	0		2019	00			214.318	1517.75
795	面	39081	419001211000039081	2001010100		262	0103	旱地	30	4190011032120000000	栗子	4190011032120000000	栗子	4364.99	1203	0.182	794.43	3570.56	TT	4	0			LS	种植粮食作物	0	0		2019	00			448.546	4366.86
796	面	39082	419001211000039082	2001010100		88	0103	旱地	30	4190011032120000000	栗子	4190011032120000000	栗子	1525.41	1203	0.182	277.62	1247.79	TT	4	0			LS	种植粮食作物	0	0		2019	00			197.038	1526.07
797	面	39083	419001211000039083	2001010100		297	0103	旱地	30	4190011032120000000	栗子	4190011032120000000	栗子	3287.64	1203	0.182	598.35	2689.29	TT	4	0			LS	种植粮食作物	0	0		2019	00			234.811	3289.06
798	面	39084	419001211000039084	2001010100		319	0103	旱地	30	4190011032120000000	栗子	4190011032120000000	栗子	2683.95	1203	0.182	488.48	2195.47	TT	4	0			LS	种植粮食作物	0	0		2019	00			260.796	2685.11
799	面	39085	419001211000039085	2001010100		229	0103	旱地	30	4190011032120000000	栗子	4190011032120000000	栗子	1546.96	1203	0.182	281.55	1265.41	TT	4	0			LS	种植粮食作物	0	0		2019	00			284.327	1547.62
800	面	39086	419001211000039086	2001010100		314	0103	旱地	30	4190011032120000000	栗子	4190011032120000000	栗子	370.25	1203	0.182	67.39	302.86	TT	4	0			LS	种植粮食作物	0	0		2019	00			91.9936	370.409
801	面	39087	419001211000039087	2001010100		61	0103	旱地	30	4190011032120000000	栗子	4190011032410000000	孤树村	1246.59	1203	0.1	124.66	1121.93	TT	2	0			LS	种植粮食作物	0	1		2019	00			145.592	1247.13
802	面	39089	419001211000039089	2001010100		107	0103	旱地	30	4190011032110000000	东张村	4190011032110000000	东张村	1493.07	1203	0.1	149.31	1343.76	TT	2	0			LS	种植粮食作物	0	0		2019	00			169.012	1493.74
803	面	39090	419001211000039090	2001010100		116	0103	旱地	30	4190011032110000000	东张村	4190011032110000000	东张村	40338.7	1203	0.1	4033.87	36304.9	TT	2	0			LYFL	粮与非粮轮作	0	0		2019	00			1069.67	40356.5
804	面	39091	419001211000039091	2001010100		48	0103	旱地	30	4190011032130000000	当庄村	4190011032130000000	当庄村	9916.85	1203	0.1	991.68	8925.17	TT	2	0			LS	种植粮食作物	0	0		2019	00			486.834	9921.03
805	面	39092	419001211000039092	2001010100		33	0103	旱地	30	4190011032130000000	当庄村	4190011032130000000	当庄村	2692.2	1203	0.1	269.22	2422.98	TT	2	0			LS	种植粮食作物	0	0		2019	00			258.716	2693.34
806	面	39093	419001211000039093	2001010100		105	0103	旱地	30	4190011032130000000	当庄村	4190011032130000000	当庄村	20253.6	1203	0.1	2025.36	18228.2	TT	2	0			LS	种植粮食作物	0	0		2019	00			657.022	20262.3
807	面	39094	419001211000039094	2001010100		15	0103	旱地	30	4190011032130000000	当庄村	4190011032130000000	当庄村	641.05	1203	0.1	64.1	576.95	TT	2	0			WG	未耕种	0	0		2019	00			130.921	641.322
808	面	39095	419001211000039095	2001010100		67	0103	旱地	30	4190011032130000000	当庄村	4190011032130000000	当庄村	7007.34	1203	0.1	700.73	6306.61	TT	2	0			WG	未耕种	0	0		2019	00			386.528	7010.32
809	面	39096	419001211000039096	2001010100		79	0103	旱地	30	4190011032130000000	当庄村	4190011032130000000	当庄村	1501.49	1203	0.132	198.2	1303.29	PD	3	0			FLS	种植非粮食作	0	0		2019	00			162.367	1502.13
810	面	39097	419001211000039097	2001010100		2	0103	旱地	30	4190011032130000000	当庄村	4190011032130000000	当庄村	2120.88	1203	0.132	279.96	1840.92	PD	3	0			LS	种植粮食作物	0	0		2019	00			204.367	2121.77
811	面	39098	419001211000039098	2001010100		25	0103	旱地	30	4190011032140000000	小寨村	4190011032140000000	小寨村	4089.38	1203	0.142	580.69	3508.69	TT	3	0			LS	种植粮食作物	0	0		2019	00			355.246	4091.07
812	面	39099	419001211000039099	2001010100		16	0103	旱地	30	4190011032140000000	小寨村	4190011032140000000	小寨村	1486.24	1203	0.142	211.05	1275.19	TT	3	0			LS	种植粮食作物	0	0		2019	00			219.426	1486.86
813	面	39100	419001211000039100	2001010100		18	0103	旱地	30	4190011032130000000	当庄村	4190011032130000000	当庄村	9920.97	1203	0.1	992.1	8928.87	TT	2	0			LS	种植粮食作物	0	0		2019	00			452.172	9925.15
814	面	39101	419001211000039101	2001010100		25	0103	旱地	30	4190011032130000000	当庄村	4190011032130000000	当庄村	13739.4	1203	0.1	1373.94	12365.5	TT	2	0			LS	种植粮食作物	0	0		2019	00			624.949	13745.2
815	面	39102	419001211000039102	2001010100		42	0103	旱地	30	4190011032130000000	当庄村	4190011032130000000	当庄村	9382.65	1203	0.1	938.26	8444.39	TT	2	0			LS	种植粮食作物	0	0		2019	00			590.688	9386.6
816	面	39107	419001211000039107	2001010100		67	0103	旱地	30	4190011032180000000	南杜	4190011032180000000	南杜	20323.2	1203	0.1	2032.32	18290.9	TT	2	0			LS	种植粮食作物	0	0		2019	00			655.051	20332.8
817	面	39109	419001211000039109	2001010100		175	0103	旱地	30	4190011032150000000	南姚河西村	4190011032150000000	南姚河西村	1552.67	1203	0.095	147.5	1405.17	PD	2	0			LS	种植粮食作物	0	0		2019	00			188.422	1553.4
818	面	39110	419001211000039110	2001010100		57	0103	旱地	30	4190011032110000000	东张村	4190011032110000000	东张村	4814.27	1203	0.142	683.63	4130.64	TT	3	0			LS	种植粮食作物	0	0		2019	00			422.168	4816.37
819	面	39111	419001211000039111	2001010100		29	0103	旱地	30	4190011032110000000	东张村	4190011032110000000	东张村	4372.07	1203	0.142	620.83	3751.24	TT	3	0			LS	种植粮食作物	0	0		2019	00			264.9	4373.99
820	面	39112	419001211000039112	2001010100		30	0103	旱地	30	4190011032110000000	东张村	4190011032110000000	东张村	14165	1203	0.142	2011.43	12153.5	TT	3	0			LS	种植粮食作物	0	0		2019	00			748.628	14171.2
821	面	39113	419001211000039113	2001010100		111	0103	旱地	30	4190011032120000000	栗子	4190011032120000000	栗子	2119.2		0	0	2119.2		1	0			LS	种植粮食作物	0	0		2019	00			198.936	2120.11
822	面	39114	419001211000039114	2001010100		171	0103	旱地	30	4190011032120000000	栗子	4190011032120000000	栗子	35410.1		0	0	35410.1		1	0			LS	种植粮食作物	0	0		2019	00			1195.13	35425.4
823	面	39115	419001211000039115	2001010100		151	0103	旱地	30	4190011032120000000	栗子	4190011032120000000	栗子	1193.41	1203	0.095	113.37	1080.04	PD	2	0			FLS	种植非粮食作	0	0		2019	00			197.894	1193.93
824	面	39116	419001211000039116	2001010100		94	0103	旱地	30	4190011032120000000	栗子	4190011032120000000	栗子	24403	1203	0.095	2318.29	22084.7	PD	2	0			LS	种植粮食作物	0	0		2019	00			776.037	24413.5
825	面	39117	419001211000039117	2001010100		151	0103	旱地	30	4190011032130000000	当庄村	4190011032130000000	当庄村	467.33	1203	0.182	85.05	382.28	TT	4	0			FLS	种植非粮食作	0	0		2019	00			97.3351	467.527
826	面	39118	419001211000039118	2001010100		92	0103	旱地	30	4190011032130000000	当庄村	4190011032130000000	当庄村	1001.09	1203	0.182	182.2	818.89	TT	4	0			LYFL	粮与非粮轮作	0	0		2019	00			136.63	1001.52
827	面	39119	419001211000039119	2001010100		181	0103	旱地	30	4190011032140000000	小寨村	4190011032140000000	小寨村	334.02		0	0	334.02		1	0			FLS	种植非粮食作	0	0		2019	00			74.4865	334.156
828	面	39120	419001211000039120	2001010100		153	0103	旱地	30	4190011032140000000	小寨村	4190011032140000000	小寨村	25467.2		0	0	25467.2		1	0			LS	种植粮食作物	0	0		2019	00			699.54	25477.6
829	面	39121	419001211000039121	2001010100		178	0103	旱地	30	4190011032140000000	小寨村	4190011032140000000	小寨村	12733		0	0	12733		1	0			LS	种植粮食作物	0	0		2019	00			549.175	12738.2
830	面	39122	419001211000039122	2001010100		193	0103	旱地	30	4190011032140000000	小寨村	4190011032140000000	小寨村	11127.9		0	0	11127.9		1	0			LS	种植粮食作物	0	0		2019	00			464.46	11132.5
831	面	39123	419001211000039123	2001010100		256	0103	旱地	30	4190011032140000000	小寨村	4190011032140000000	小寨村	1997.42		0	0	1997.42		1	0			LYFL	粮与非粮轮作	0	0		2019	00			180.13	1998.24
832	面	39124	419001211000039124	2001010100		180	0103	旱地	30	4190011032140000000	小寨村	4190011032140000000	小寨村	2995.73		0	0	2995.73		1	0			LYFL	粮与非粮轮作	0	0		2019	00			238.624	2996.96
833	面	39125	419001211000039125	2001010100		197	0103	旱地	30	4190011032140000000	小寨村	4190011032140000000	小寨村	784.2		0	0	784.2		1	0			LYFL	粮与非粮轮作	0	0		2019	00			132.012	784.527
834	面	39126	419001211000039126	2001010100		258	0103	旱地	30	4190011032140000000	小寨村	4190011032140000000	小寨村	1914.61		0	0	1914.61		1	0			LYFL	粮与非粮轮作	0	0		2019	00			232.928	1915.39
835	面	39127	419001211000039127	2001010100		313	0103	旱地	30	4190011032140000000	小寨村	4190011032140000000	小寨村	6892.42		0	0	6892.42		1	0			LYFL	粮与非粮轮作	0	0		2019	00			353.776	6895.32
836	面	39128	419001211000039128	2001010100		192	0103	旱地	30	4190011032140000000	小寨村	4190011032140000000	小寨村	3549.6		0	0	3549.6		1	0			WG	未耕种	0	0		2019	00			341.421	3551.05
837	面	39129	419001211000039129	2001010100		157	0103	旱地	30	4190011032120000000	栗子	4190011032120000000	栗子	1445.79	1203	0.095	137.35	1308.44	PD	2	0			LS	种植粮食作物	0	0		2019	00			184.124	1446.41
838	面	39130	419001211000039130	2001010100		146	0103	旱地	30	4190011032120000000	栗子	4190011032120000000	栗子	912.23	1203	0.095	86.66	825.57	PD	2	0			LS	种植粮食作物	0	0		2019	00			149.328	912.626
839	面	39131	419001211000039131	2001010100		34	0103	旱地	30	4190011032120000000	栗子	4190011032120000000	栗子	1444.42	1203	0.095	137.22	1307.2	PD	2	0			LYFL	粮与非粮轮作	0	0		2019	00			194.571	1445.04
840	面	39132	419001211000039132	2001010100		176	0103	旱地	30	4190011032120000000	栗子	4190011032120000000	栗子	1158.38	1203	0.095	110.05	1048.33	PD	2	0			WG	未耕种	0	0		2019	00			155.925	1158.88
841	面	39133	419001211000039133	2001010100		177	0103	旱地	30	4190011032120000000	栗子	4190011032120000000	栗子	12700.4	1203	0.095	1206.54	11493.9	PD	2	0			WG	未耕种	0	0		2019	00			605.6	12705.9
842	面	39134	419001211000039134	2001010100		75	0103	旱地	30	4190011032120000000	栗子	4190011032120000000	栗子	13047.6	1203	0.1	1304.76	11742.8	TT	2	0			LS	种植粮食作物	0	0		2019	00			558.321	13053.2
843	面	39135	419001211000039135	2001010100		55	0103	旱地	30	4190011032120000000	栗子	4190011032120000000	栗子	1300.21	1203	0.1	130.02	1170.19	TT	2	0			LS	种植粮食作物	0	0		2019	00			200.217	1300.76
844	面	39136	419001211000039136	2001010100		107	0103	旱地	30	4190011032120000000	栗子	4190011032120000000	栗子	17607.4	1203	0.1	1760.74	15846.6	TT	2	0			LS	种植粮食作物	0	0		2019	00			814.486	17614.9
845	面	39137	419001211000039137	2001010100		259	0103	旱地	30	4190011032120000000	栗子	4190011032120000000	栗子	4360.57	1203	0.1	436.06	3924.51	TT	2	0			LS	种植粮食作物	0	0		2019	00			393.645	4362.46
846	面	39138	419001211000039138	2001010100		221	0103	旱地	30	4190011032120000000	栗子	4190011032120000000	栗子	14585.2	1203	0.1	1458.52	13126.7	TT	2	0			LS	种植粮食作物	0	0		2019	00			644.691	14591.5
847	面	39139	419001211000039139	2001010100		202	0103	旱地	30	4190011032120000000	栗子	4190011032120000000	栗子	4081.21	1203	0.1	408.12	3673.09	TT	2	0			LS	种植粮食作物	0	0		2019	00			361.093	4082.98
848	面	39140	419001211000039140	2001010100		30	0103	旱地	30	4190011032120000000	栗子	4190011032120000000	栗子	206.67	1203	0.132	27.28	179.39	PD	3	0			FLS	种植非粮食作	0	0		2019	00			63.9163	206.759
849	面	39141	419001211000039141	2001010100		29	0103	旱地	30	4190011032120000000	栗子	4190011032120000000	栗子	205.98	1203	0.132	27.19	178.79	PD	3	0			FLS	种植非粮食作	0	0		2019	00			68.6561	206.066
850	面	39142	419001211000039142	2001010100		213	0103	旱地	30	4190011032120000000	栗子	4190011032120000000	栗子	7200	1203	0.132	950.4	6249.6	PD	3	0			FLS	种植非粮食作	0	0		2019	00			567.708	7203.12
851	面	39143	419001211000039143	2001010100		136	0103	旱地	30	4190011032120000000	栗子	4190011032120000000	栗子	8563.48	1203	0.132	1130.38	7433.1	PD	3	0			LS	种植粮食作物	0	0		2019	00			501.36	8567.15
852	面	39144	419001211000039144	2001010100		139	0103	旱地	30	4190011032120000000	栗子	4190011032120000000	栗子	4206.6	1203	0.132	555.27	3651.33	PD	3	0			LS	种植粮食作物	0	0		2019	00			321.947	4208.4
853	面	39145	419001211000039145	2001010100		179	0103	旱地	30	4190011032120000000	栗子	4190011032120000000	栗子	20700.3	1203	0.132	2732.44	17967.9	PD	3	0			LS	种植粮食作物	0	0		2019	00			1125.04	20709.2
854	面	39146	419001211000039146	2001010100		145	0103	旱地	30	4190011032120000000	栗子	4190011032120000000	栗子	14750.8	1203	0.132	1947.1	12803.7	PD	3	0			LS	种植粮食作物	0	0		2019	00			509.989	14757.1
855	面	39147	419001211000039147	2001010100		207	0103	旱地	30	4190011032120000000	栗子	4190011032120000000	栗子	3199.5	1203	0.132	422.33	2777.17	PD	3	0			LS	种植粮食作物	0	0		2019	00			233.883	3200.88
856	面	39148	419001211000039148	2001010100		161	0103	旱地	30	4190011032120000000	栗子	4190011032120000000	栗子	1118.31	1203	0.132	147.62	970.69	PD	3	0			LS	种植粮食作物	0	0		2019	00			134.226	1118.8
857	面	39149	419001211000039149	2001010100		37	0103	旱地	30	4190011032120000000	栗子	4190011032120000000	栗子	4544.8	1203	0.132	599.91	3944.89	PD	3	0			LYFL	粮与非粮轮作	0	0		2019	00			252.212	4546.74
858	面	39150	419001211000039150	2001010100		237	0103	旱地	30	4190011032120000000	栗子	4190011032120000000	栗子	1048.36	1203	0.132	138.38	909.98	PD	3	0			LYFL	粮与非粮轮作	0	0		2019	00			151.79	1048.81
859	面	39151	419001211000039151	2001010100		302	0103	旱地	30	4190011032120000000	栗子	4190011032120000000	栗子	1374.6	1203	0.132	181.45	1193.15	PD	3	0			LYFL	粮与非粮轮作	0	0		2019	00			167.582	1375.2
860	面	39152	419001211000039152	2001010100		313	0103	旱地	30	4190011032120000000	栗子	4190011032120000000	栗子	1730.76	1203	0.132	228.46	1502.3	PD	3	0			LYFL	粮与非粮轮作	0	0		2019	00			208.194	1731.51
861	面	39153	419001211000039153	2001010100		53	0103	旱地	30	4190011032120000000	栗子	4190011032120000000	栗子	7774.83	1203	0.132	1026.28	6748.55	PD	3	0			WG	未耕种	0	0		2019	00			518.455	7778.15
862	面	39154	419001211000039154	2001010100		267	0103	旱地	30	4190011032120000000	栗子	4190011032120000000	栗子	352.86	1203	0.142	50.11	302.75	TT	3	0			FLS	种植非粮食作	0	0		2019	00			90.8123	353.014
863	面	39155	419001211000039155	2001010100		270	0103	旱地	30	4190011032120000000	栗子	4190011032120000000	栗子	1863.92	1203	0.142	264.68	1599.24	TT	3	0			FLS	种植非粮食作	0	0		2019	00			171.844	1864.72
864	面	39156	419001211000039156	2001010100		12	0103	旱地	30	4190011032120000000	栗子	4190011032120000000	栗子	4133.88	1203	0.142	587.01	3546.87	TT	3	0			LS	种植粮食作物	0	0		2019	00			333.447	4135.64
865	面	39157	419001211000039157	2001010100		26	0103	旱地	30	4190011032120000000	栗子	4190011032120000000	栗子	11977.1	1203	0.142	1700.74	10276.3	TT	3	0			LS	种植粮食作物	0	0		2019	00			512.031	11982.2
866	面	39158	419001211000039158	2001010100		6	0103	旱地	30	4190011032120000000	栗子	4190011032120000000	栗子	7577.87	1203	0.142	1076.06	6501.81	TT	3	0			LS	种植粮食作物	0	0		2019	00			449.221	7581.09
867	面	39159	419001211000039159	2001010100		13	0103	旱地	30	4190011032120000000	栗子	4190011032120000000	栗子	1369.1	1203	0.142	194.41	1174.69	TT	3	0			LS	种植粮食作物	0	0		2019	00			159.089	1369.68
868	面	39160	419001211000039160	2001010100		7	0103	旱地	30	4190011032120000000	栗子	4190011032120000000	栗子	24387.4	1203	0.142	3463.01	20924.4	TT	3	0			LS	种植粮食作物	0	0		2019	00			1109.77	24397.8
869	面	39161	419001211000039161	2001010100		69	0103	旱地	30	4190011032120000000	栗子	4190011032120000000	栗子	2019.3	1203	0.142	286.74	1732.56	TT	3	0			LS	种植粮食作物	0	0		2019	00			189.233	2020.16
870	面	39162	419001211000039162	2001010100		100	0103	旱地	30	4190011032120000000	栗子	4190011032120000000	栗子	5579.45	1203	0.142	792.28	4787.17	TT	3	0			LS	种植粮食作物	0	0		2019	00			454.907	5581.84
871	面	39163	419001211000039163	2001010100		141	0103	旱地	30	4190011032120000000	栗子	4190011032120000000	栗子	350.87	1203	0.142	49.82	301.05	TT	3	0			LS	种植粮食作物	0	0		2019	00			115.105	351.019
872	面	39164	419001211000039164	2001010100		86	0103	旱地	30	4190011032120000000	栗子	4190011032120000000	栗子	1440.92	1203	0.142	204.61	1236.31	TT	3	0			LS	种植粮食作物	0	0		2019	00			165.985	1441.53
873	面	39165	419001211000039165	2001010100		79	0103	旱地	30	4190011032120000000	栗子	4190011032120000000	栗子	8618.54	1203	0.142	1223.83	7394.71	TT	3	0			LS	种植粮食作物	0	0		2019	00			559.806	8622.24
874	面	39166	419001211000039166	2001010100		122	0103	旱地	30	4190011032120000000	栗子	4190011032120000000	栗子	15287.1	1203	0.142	2170.77	13116.4	TT	3	0			LS	种植粮食作物	0	0		2019	00			690.662	15293.7
875	面	39167	419001211000039167	2001010100		295	0103	旱地	30	4190011032120000000	栗子	4190011032120000000	栗子	3233.06	1203	0.142	459.09	2773.97	TT	3	0			LS	种植粮食作物	0	0		2019	00			284.823	3234.45
876	面	39168	419001211000039168	2001010100		261	0103	旱地	30	4190011032120000000	栗子	4190011032120000000	栗子	5655.11	1203	0.142	803.03	4852.08	TT	3	0			LS	种植粮食作物	0	0		2019	00			430.73	5657.54
877	面	39169	419001211000039169	2001010100		65	0103	旱地	30	4190011032120000000	栗子	4190011032120000000	栗子	11789.8	1203	0.142	1674.15	10115.6	TT	3	0			LS	种植粮食作物	0	0		2019	00			525.908	11794.9
878	面	39170	419001211000039170	2001010100		204	0103	旱地	30	4190011032120000000	栗子	4190011032120000000	栗子	460.81	1203	0.142	65.44	395.37	TT	3	0			LS	种植粮食作物	0	0		2019	00			91.4349	461.009
879	面	39171	419001211000039171	2001010100		322	0103	旱地	30	4190011032120000000	栗子	4190011032120000000	栗子	22426.2	1203	0.142	3184.52	19241.7	TT	3	0			LS	种植粮食作物	0	0		2019	00			1228.7	22435.9
880	面	39172	419001211000039172	2001010100		330	0103	旱地	30	4190011032120000000	栗子	4190011032120000000	栗子	5520.36	1203	0.142	783.89	4736.47	TT	3	0			LS	种植粮食作物	0	0		2019	00			403.853	5522.76
881	面	39174	419001211000039174	2001010100		64	0103	旱地	30	4190011032130000000	当庄村	4190011032130000000	当庄村	33813.9		0	0	33813.9		1	0			LS	种植粮食作物	0	0		2019	00			989.595	33828.2
882	面	39175	419001211000039175	2001010100		81	0103	旱地	30	4190011032130000000	当庄村	4190011032130000000	当庄村	7469.15		0	0	7469.15		1	0			LS	种植粮食作物	0	0		2019	00			353.716	7472.33
883	面	39176	419001211000039176	2001010100		97	0103	旱地	30	4190011032130000000	当庄村	4190011032130000000	当庄村	7558.38		0	0	7558.38		1	0			LS	种植粮食作物	0	0		2019	00			379.153	7561.59
884	面	39177	419001211000039177	2001010100		135	0103	旱地	30	4190011032130000000	当庄村	4190011032130000000	当庄村	12921.4		0	0	12921.4		1	0			LS	种植粮食作物	0	0		2019	00			465.952	12926.9
885	面	39178	419001211000039178	2001010100		104	0103	旱地	30	4190011032130000000	当庄村	4190011032130000000	当庄村	22581.7		0	0	22581.7		1	0			LS	种植粮食作物	0	0		2019	00			620.63	22591.4
886	面	39179	419001211000039179	2001010100		87	0103	旱地	30	4190011032130000000	当庄村	4190011032130000000	当庄村	3501.76	1203	0.095	332.67	3169.09	PD	2	0			FLS	种植非粮食作	0	0		2019	00			243.919	3503.25
887	面	39180	419001211000039180	2001010100		123	0103	旱地	30	4190011032130000000	当庄村	4190011032130000000	当庄村	858.61	1203	0.095	81.57	777.04	PD	2	0			FLS	种植非粮食作	0	0		2019	00			124.342	858.98
888	面	39181	419001211000039181	2001010100		23	0103	旱地	30	4190011032140000000	小寨村	4190011032140000000	小寨村	412.3	1203	0.142	58.55	353.75	TT	3	0			LS	种植粮食作物	0	0		2019	00			84.8758	412.467
889	面	39182	419001211000039182	2001010100		111	0103	旱地	30	4190011032150000000	南姚河西村	4190011032150000000	南姚河西村	1874.02	1203	0.1	187.4	1686.62	TT	2	0			LYFL	粮与非粮轮作	0	0		2019	00			200.256	1874.91
890	面	39184	419001211000039184	2001010100		321	0103	旱地	30	4190011032160000000	南姚河东村	4190011032160000000	南姚河东村	4232.16		0	0	4232.16		1	0			FLS	种植非粮食作	0	0		2019	00			363.187	4234.15
891	面	39185	419001211000039185	2001010100		350	0103	旱地	30	4190011032160000000	南姚河东村	4190011032160000000	南姚河东村	526.81	1203	0.142	74.81	452	TT	3	0			LS	种植粮食作物	0	0		2019	00			106.957	527.055
892	面	39187	419001211000039187	2001010100		17	0103	旱地	30	4190011032130000000	当庄村	4190011032130000000	当庄村	1087.2	1203	0.142	154.38	932.82	TT	3	0			LS	种植粮食作物	0	0		2019	00			134.292	1087.66
893	面	39188	419001211000039188	2001010100		120	0103	旱地	30	4190011032130000000	当庄村	4190011032130000000	当庄村	33234.7	1203	0.142	4719.32	28515.3	TT	3	0			LS	种植粮食作物	0	0		2019	00			1132.91	33248.8
894	面	39189	419001211000039189	2001010100		200	0103	旱地	30	4190011032140000000	小寨村	4190011032140000000	小寨村	1051.51		0	0	1051.51		1	0			WG	未耕种	0	0		2019	00			154.272	1051.94
895	面	39190	419001211000039190	2001010100		189	0103	旱地	30	4190011032140000000	小寨村	4190011032140000000	小寨村	1184.75	1203	0.095	112.55	1072.2	PD	2	0			FLS	种植非粮食作	0	0		2019	00			160.395	1185.24
896	面	39191	419001211000039191	2001010100		106	0103	旱地	30	4190011032140000000	小寨村	4190011032140000000	小寨村	8432.3	1203	0.095	801.07	7631.23	PD	2	0			LS	种植粮食作物	0	0		2019	00			715.927	8435.73
897	面	39194	419001211000039194	2001010100		87	0103	旱地	30	4190011032140000000	小寨村	4190011032140000000	小寨村	2093.21	1203	0.132	276.3	1816.91	PD	3	0			FLS	种植非粮食作	0	0		2019	00			299.474	2094.06
898	面	39195	419001211000039195	2001010100		91	0103	旱地	30	4190011032140000000	小寨村	4190011032140000000	小寨村	1889.87	1203	0.132	249.46	1640.41	PD	3	0			LS	种植粮食作物	0	0		2019	00			238.901	1890.65
899	面	39196	419001211000039196	2001010100		151	0103	旱地	30	4190011032140000000	小寨村	4190011032140000000	小寨村	12458.3	1203	0.132	1644.49	10813.8	PD	3	0			LS	种植粮食作物	0	0		2019	00			877.211	12463.4
900	面	39197	419001211000039197	2001010100		54	0103	旱地	30	4190011032140000000	小寨村	4190011032140000000	小寨村	2443.89	1203	0.142	347.03	2096.86	TT	3	0			LS	种植粮食作物	0	0		2019	00			214.369	2444.9
901	面	39199	419001211000039199	2001010100		361	0103	旱地	30	4190011032160000000	南姚河东村	4190011032160000000	南姚河东村	62793.8		0	0	62793.8		1	0			LS	种植粮食作物	0	0		2019	00			1183.12	62823.1
902	面	39200	419001211000039200	2001010100		352	0103	旱地	30	4190011032160000000	南姚河东村	4190011032160000000	南姚河东村	9041.19		0	0	9041.19		1	0			LS	种植粮食作物	0	0		2019	00			480.438	9045.42
903	面	39201	419001211000039201	2001010100		335	0103	旱地	30	4190011032160000000	南姚河东村	4190011032160000000	南姚河东村	102238		0	0	102238		1	0			LS	种植粮食作物	0	0		2019	00			2899.55	102287
904	面	39202	419001211000039202	2001010100		286	0103	旱地	30	4190011032160000000	南姚河东村	4190011032160000000	南姚河东村	5208.69		0	0	5208.69		1	0			WG	未耕种	0	0		2020	00			325.689	5211.14
905	面	39203	419001211000039203	2001010100		372	0103	旱地	30	4190011032160000000	南姚河东村	4190011032160000000	南姚河东村	10791.1	1203	0.095	1025.16	9765.99	PD	2	0			LS	种植粮食作物	0	0		2019	00			514.121	10796.2
906	面	39204	419001211000039204	2001010100		374	0103	旱地	30	4190011032160000000	南姚河东村	4190011032160000000	南姚河东村	17627.1	1203	0.095	1674.57	15952.5	PD	2	0			LS	种植粮食作物	0	0		2019	00			709.075	17635.4
907	面	39206	419001211000039206	2001010100		54	0103	旱地	30	4190011032160000000	南姚河东村	4190011032160000000	南姚河东村	241.06	1203	0.095	22.9	218.16	PD	2	0			LS	种植粮食作物	0	0		2019	00			62.7016	241.179
908	面	39208	419001211000039208	2001010100		385	0103	旱地	30	4190011032160000000	南姚河东村	4190011032160000000	南姚河东村	3170.11	1203	0.1	317.01	2853.1	TT	2	0			LS	种植粮食作物	0	0		2019	00			267.577	3171.59
909	面	39210	419001211000039210	2001010100		31	0103	旱地	30	4190011032140000000	小寨村	4190011032140000000	小寨村	3250.48	1203	0.142	461.57	2788.91	TT	3	0			LS	种植粮食作物	0	0		2019	00			370.824	3251.83
910	面	39211	419001211000039211	2001010100		146	0103	旱地	30	4190011032140000000	小寨村	4190011032140000000	小寨村	4018.28	1203	0.142	570.6	3447.68	TT	3	0			LS	种植粮食作物	0	0		2019	00			325.139	4019.96
911	面	39212	419001211000039212	2001010100		160	0103	旱地	30	4190011032140000000	小寨村	4190011032140000000	小寨村	5189.78	1203	0.142	736.95	4452.83	TT	3	0			LS	种植粮食作物	0	0		2019	00			304.595	5191.94
912	面	39213	419001211000039213	2001010100		102	0103	旱地	30	4190011032140000000	小寨村	4190011032140000000	小寨村	4894.92	1203	0.142	695.08	4199.84	TT	3	0			LS	种植粮食作物	0	0		2019	00			315.699	4896.96
913	面	39214	419001211000039214	2001010100		363	0103	旱地	30	4190011032140000000	小寨村	4190011032140000000	小寨村	15709	1203	0.142	2230.68	13478.3	TT	3	0			LS	种植粮食作物	0	0		2019	00			636.984	15715.6
914	面	39215	419001211000039215	2001010100		243	0103	旱地	30	4190011032140000000	小寨村	4190011032140000000	小寨村	575.29	1203	0.142	81.69	493.6	TT	3	0			LYFL	粮与非粮轮作	0	0		2019	00			98.2034	575.524
915	面	39216	419001211000039216	2001010100		13	0103	旱地	30	4190011032140000000	小寨村	4190011032140000000	小寨村	1891.79	1203	0.142	268.63	1623.16	TT	3	0			LYFL	粮与非粮轮作	0	0		2019	00			224.909	1892.57
916	面	39217	419001211000039217	2001010100		295	0103	旱地	30	4190011032140000000	小寨村	4190011032140000000	小寨村	2047.92	1203	0.142	290.8	1757.12	TT	3	0			LYFL	粮与非粮轮作	0	0		2019	00			200.943	2048.77
917	面	39218	419001211000039218	2001010100		346	0103	旱地	30	4190011032140000000	小寨村	4190011032140000000	小寨村	3246.74	1203	0.142	461.04	2785.7	TT	3	0			LYFL	粮与非粮轮作	0	0		2019	00			296.512	3248.11
918	面	39223	419001211000039223	2001010100		2	0103	旱地	30	4190011032200000000	西平新村	4190011032200000000	西平新村	6161.13		0	0	6161.13		1	0			LS	种植粮食作物	0	0		2019	00			416.685	6163.85
919	面	39225	419001211000039225	2001010100		131	0103	旱地	30	4190011032220000000	西官桥村	4190011032220000000	西官桥村	2217.03		0	0	2217.03		1	0			LS	种植粮食作物	0	0		2019	00			189.647	2218.08
920	面	39226	419001211000039226	2001010100		22	0103	旱地	30	4190011032220000000	西官桥村	4190011032220000000	西官桥村	3105.65		0	0	3105.65		1	0			LYFL	粮与非粮轮作	0	0		2019	00			350.877	3107.12
921	面	39227	419001211000039227	2001010100		53	0103	旱地	30	4190011032220000000	西官桥村	4190011032220000000	西官桥村	3331.81	1203	0.095	316.52	3015.29	PD	2	0			LYFL	粮与非粮轮作	0	0		2019	00			245.91	3333.4
922	面	39228	419001211000039228	2001010100		38	0103	旱地	30	4190011032220000000	西官桥村	4190011032220000000	西官桥村	5831.6	1203	0.095	554	5277.6	PD	2	0			WG	未耕种	0	0		2019	00			413.044	5834.38
923	面	39229	419001211000039229	2001010100		84	0103	旱地	30	4190011032220000000	西官桥村	4190011032220000000	西官桥村	5433.29	1203	0.1	543.33	4889.96	TT	2	0			LS	种植粮食作物	0	0		2019	00			314.071	5435.87
924	面	39230	419001211000039230	2001010100		17	0103	旱地	30	4190011032220000000	西官桥村	4190011032220000000	西官桥村	2723.69	1203	0.1	272.37	2451.32	TT	2	0			LS	种植粮食作物	0	0		2019	00			273.259	2724.99
925	面	39232	419001211000039232	2001010100		34	0103	旱地	30	4190011032230000000	东官桥	4190011032230000000	东官桥	3103.33	1203	0.095	294.82	2808.51	PD	2	0			LS	种植粮食作物	0	0		2019	00			228.56	3104.81
926	面	39233	419001211000039233	2001010100		36	0103	旱地	30	4190011032230000000	东官桥	4190011032230000000	东官桥	7337.11	1203	0.095	697.03	6640.08	PD	2	0			LYFL	粮与非粮轮作	0	0		2019	00			621.932	7340.61
927	面	39251	419001211000039251	2001010100		355	0103	旱地	30	4190011032180000000	南杜	4190011032160000000	南姚河东村	1322.84	1203	0.095	125.67	1197.17	PD	2	0			LYFL	粮与非粮轮作	0	1		2019	00			158.239	1323.46
928	面	39258	419001211000039258	2001010100		96	0103	旱地	30	4190011032250000000	谷沱	4190011032250000000	谷沱	17427		0	0	17427		1	0			LS	种植粮食作物	0	0		2019	00			637.154	17434.4
929	面	39259	419001211000039259	2001010100		31	0103	旱地	30	4190011032250000000	谷沱	4190011032250000000	谷沱	7896.86		0	0	7896.86		1	0			LS	种植粮食作物	0	0		2019	00			470.309	7900.2
930	面	39260	419001211000039260	2001010100		63	0103	旱地	30	4190011032250000000	谷沱	4190011032250000000	谷沱	2052.72		0	0	2052.72		1	0			LS	种植粮食作物	0	0		2019	00			271.072	2053.59
931	面	39261	419001211000039261	2001010100		11	0103	旱地	30	4190011032250000000	谷沱	4190011032250000000	谷沱	30150.7		0	0	30150.7		1	0			LS	种植粮食作物	0	0		2019	00			836.995	30163.5
932	面	39262	419001211000039262	2001010100		40	0103	旱地	30	4190011032250000000	谷沱	4190011032250000000	谷沱	2606.36		0	0	2606.36		1	0			LS	种植粮食作物	0	0		2019	00			257.213	2607.47
933	面	39263	419001211000039263	2001010100		137	0103	旱地	30	4190011032250000000	谷沱	4190011032250000000	谷沱	10848.8		0	0	10848.8		1	0			LS	种植粮食作物	0	0		2019	00			696.826	10853.4
934	面	39264	419001211000039264	2001010100		42	0103	旱地	30	4190011032250000000	谷沱	4190011032250000000	谷沱	19267.9		0	0	19267.9		1	0			LS	种植粮食作物	0	0		2019	00			750.061	19276.1
935	面	39265	419001211000039265	2001010100		77	0103	旱地	30	4190011032250000000	谷沱	4190011032250000000	谷沱	8635.24		0	0	8635.24		1	0			LS	种植粮食作物	0	0		2019	00			400.532	8638.93
936	面	39266	419001211000039266	2001010100		138	0103	旱地	30	4190011032250000000	谷沱	4190011032250000000	谷沱	8721.58		0	0	8721.58		1	0			LS	种植粮食作物	0	0		2019	00			413.997	8725.32
937	面	39267	419001211000039267	2001010100		167	0103	旱地	30	4190011032250000000	谷沱	4190011032250000000	谷沱	55359		0	0	55359		1	0			LS	种植粮食作物	0	0		2019	00			1058.24	55382.8
938	面	39268	419001211000039268	2001010100		181	0103	旱地	30	4190011032250000000	谷沱	4190011032250000000	谷沱	19208.3		0	0	19208.3		1	0			LS	种植粮食作物	0	0		2019	00			806.116	19216.6
939	面	39269	419001211000039269	2001010100		57	0103	旱地	30	4190011032250000000	谷沱	4190011032250000000	谷沱	5890.72		0	0	5890.72		1	0			LS	种植粮食作物	0	0		2019	00			390.85	5893.27
940	面	39270	419001211000039270	2001010100		192	0103	旱地	30	4190011032250000000	谷沱	4190011032250000000	谷沱	7279.03		0	0	7279.03		1	0			LS	种植粮食作物	0	0		2019	00			465.36	7282.19
941	面	39284	419001211000039284	2001010100		21	0103	旱地	30	4190011032230000000	东官桥	4190011032230000000	东官桥	4411.85	1203	0.1	441.19	3970.66	TT	2	0			LS	种植粮食作物	0	0		2019	00			347.125	4413.97
942	面	39285	419001211000039285	2001010100		239	0103	旱地	30	4190011032240000000	玉阳村	4190011032240000000	玉阳村	8039.92		0	0	8039.92		1	0			FLS	种植非粮食作	0	0		2019	00			378.592	8043.38
943	面	39286	419001211000039286	2001010100		333	0103	旱地	30	4190011032240000000	玉阳村	4190011032240000000	玉阳村	24864.7		0	0	24864.7		1	0			LS	种植粮食作物	0	0		2019	00			648.835	24875.4
944	面	39287	419001211000039287	2001010100		302	0103	旱地	30	4190011032240000000	玉阳村	4190011032240000000	玉阳村	1703.15		0	0	1703.15		1	0			LS	种植粮食作物	0	0		2019	00			198.818	1703.88
945	面	39288	419001211000039288	2001010100		378	0103	旱地	30	4190011032240000000	玉阳村	4190011032240000000	玉阳村	2184.81		0	0	2184.81		1	0			LS	种植粮食作物	0	0		2019	00			288.191	2185.74
946	面	39289	419001211000039289	2001010100		303	0103	旱地	30	4190011032240000000	玉阳村	4190011032240000000	玉阳村	1379.33		0	0	1379.33		1	0			LS	种植粮食作物	0	0		2019	00			171.404	1379.92
947	面	39290	419001211000039290	2001010100		373	0103	旱地	30	4190011032240000000	玉阳村	4190011032240000000	玉阳村	4760.47		0	0	4760.47		1	0			LYFL	粮与非粮轮作	0	0		2019	00			448.136	4762.5
948	面	39291	419001211000039291	2001010100		281	0103	旱地	30	4190011032240000000	玉阳村	4190011032240000000	玉阳村	1208.32	1203	0.095	114.79	1093.53	PD	2	0			FLS	种植非粮食作	0	0		2019	00			189.896	1208.84
949	面	39292	419001211000039292	2001010100		215	0103	旱地	30	4190011032240000000	玉阳村	4190011032240000000	玉阳村	45287.3	1203	0.095	4302.29	40985	PD	2	0			LS	种植粮食作物	0	0		2019	00			1733.81	45306.5
950	面	39293	419001211000039293	2001010100		270	0103	旱地	30	4190011032240000000	玉阳村	4190011032240000000	玉阳村	1683.49	1203	0.095	159.93	1523.56	PD	2	0			LS	种植粮食作物	0	0		2019	00			200.38	1684.2
951	面	39294	419001211000039294	2001010100		296	0103	旱地	30	4190011032240000000	玉阳村	4190011032240000000	玉阳村	2447.84	1203	0.095	232.54	2215.3	PD	2	0			LS	种植粮食作物	0	0		2019	00			210.446	2448.88
952	面	39295	419001211000039295	2001010100		297	0103	旱地	30	4190011032240000000	玉阳村	4190011032240000000	玉阳村	9337.57	1203	0.095	887.07	8450.5	PD	2	0			LS	种植粮食作物	0	0		2019	00			551.11	9341.56
953	面	39296	419001211000039296	2001010100		274	0103	旱地	30	4190011032240000000	玉阳村	4190011032240000000	玉阳村	16248	1203	0.095	1543.56	14704.5	PD	2	0			LS	种植粮食作物	0	0		2019	00			582.981	16255
954	面	39297	419001211000039297	2001010100		340	0103	旱地	30	4190011032240000000	玉阳村	4190011032240000000	玉阳村	9177.37	1203	0.095	871.85	8305.52	PD	2	0			LS	种植粮食作物	0	0		2019	00			682.334	9181.31
955	面	39298	419001211000039298	2001010100		275	0103	旱地	30	4190011032240000000	玉阳村	4190011032240000000	玉阳村	6224.91	1203	0.1	622.49	5602.42	TT	2	0			LS	种植粮食作物	0	0		2019	00			353.926	6227.58
956	面	39299	419001211000039299	2001010100		278	0103	旱地	30	4190011032240000000	玉阳村	4190011032240000000	玉阳村	2977.39	1203	0.1	297.74	2679.65	TT	2	0			LS	种植粮食作物	0	0		2019	00			252.6	2978.66
957	面	39300	419001211000039300	2001010100		264	0103	旱地	30	4190011032240000000	玉阳村	4190011032240000000	玉阳村	3048.74	1203	0.1	304.87	2743.87	TT	2	0			LS	种植粮食作物	0	0		2019	00			322.864	3050.05
958	面	39301	419001211000039301	2001010100		205	0103	旱地	30	4190011032240000000	玉阳村	4190011032240000000	玉阳村	3706	1203	0.132	489.19	3216.81	PD	3	0			LS	种植粮食作物	0	0		2019	00			435.653	3707.6
959	面	39302	419001211000039302	2001010100		253	0103	旱地	30	4190011032240000000	玉阳村	4190011032240000000	玉阳村	348.88	1203	0.142	49.54	299.34	TT	3	0			FLS	种植非粮食作	0	0		2019	00			74.5733	349.032
960	面	39303	419001211000039303	2001010100		71	0103	旱地	30	4190011032240000000	玉阳村	4190011032240000000	玉阳村	2041.38	1203	0.142	289.88	1751.5	TT	3	0			LS	种植粮食作物	0	0		2019	00			208.879	2042.24
961	面	39304	419001211000039304	2001010100		74	0103	旱地	30	4190011032240000000	玉阳村	4190011032240000000	玉阳村	11795.9	1203	0.142	1675.02	10120.9	TT	3	0			LS	种植粮食作物	0	0		2019	00			621.257	11800.9
962	面	39305	419001211000039305	2001010100		75	0103	旱地	30	4190011032240000000	玉阳村	4190011032240000000	玉阳村	1262.73	1203	0.142	179.31	1083.42	TT	3	0			LS	种植粮食作物	0	0		2019	00			200.174	1263.26
963	面	39306	419001211000039306	2001010100		109	0103	旱地	30	4190011032240000000	玉阳村	4190011032240000000	玉阳村	1898.94	1203	0.142	269.65	1629.29	TT	3	0			LS	种植粮食作物	0	0		2019	00			177.04	1899.75
964	面	39307	419001211000039307	2001010100		142	0103	旱地	30	4190011032240000000	玉阳村	4190011032240000000	玉阳村	4366.23	1203	0.142	620	3746.23	TT	3	0			LS	种植粮食作物	0	0		2019	00			334.022	4368.09
965	面	39308	419001211000039308	2001010100		145	0103	旱地	30	4190011032240000000	玉阳村	4190011032240000000	玉阳村	33295	1203	0.142	4727.89	28567.1	TT	3	0			LS	种植粮食作物	0	0		2019	00			1934.78	33309.1
966	面	39309	419001211000039309	2001010100		228	0103	旱地	30	4190011032240000000	玉阳村	4190011032240000000	玉阳村	3793.52	1203	0.142	538.68	3254.84	TT	3	0			LS	种植粮食作物	0	0		2019	00			271.306	3795.14
967	面	39310	419001211000039310	2001010100		79	0103	旱地	30	4190011032240000000	玉阳村	4190011032240000000	玉阳村	653.77	1203	0.142	92.84	560.93	TT	3	0			LYFL	粮与非粮轮作	0	0		2019	00			133.078	654.052
968	面	39311	419001211000039311	2001010100		64	0103	旱地	30	4190011032240000000	玉阳村	4190011032240000000	玉阳村	2418.12	1203	0.142	343.37	2074.75	TT	3	0			LYFL	粮与非粮轮作	0	0		2019	00			233.857	2419.15
969	面	39312	419001211000039312	2001010100		148	0103	旱地	30	4190011032240000000	玉阳村	4190011032240000000	玉阳村	224.74	1203	0.142	31.91	192.83	TT	3	0			LYFL	粮与非粮轮作	0	0		2019	00			60.802	224.839
970	面	39313	419001211000039313	2001010100		87	0103	旱地	30	4190011032240000000	玉阳村	4190011032240000000	玉阳村	9154.2	1203	0.142	1299.9	7854.3	TT	3	0			WG	未耕种	0	0		2019	00			480.444	9158.02
971	面	39314	419001211000039314	2001010100		89	0103	旱地	30	4190011032240000000	玉阳村	4190011032240000000	玉阳村	11835.8	1203	0.142	1680.69	10155.1	TT	3	0			WG	未耕种	0	0		2019	00			541.505	11840.8
972	面	39315	419001211000039315	2001010100		129	0103	旱地	30	4190011032240000000	玉阳村	4190011032240000000	玉阳村	5858.76	1203	0.182	1066.29	4792.47	TT	4	0			LS	种植粮食作物	0	0		2019	00			348.932	5861.28
973	面	39316	419001211000039316	2001010100		36	0103	旱地	30	4190011032240000000	玉阳村	4190011032240000000	玉阳村	17180.7	1203	0.182	3126.88	14053.8	TT	4	0			LYFL	粮与非粮轮作	0	0		2019	00			695.554	17187.9
974	面	39317	419001211000039317	2001010100		36	0103	旱地	30	4190011032250000000	谷沱	4190011032250000000	谷沱	643.81		0	0	643.81		1	0			FLS	种植非粮食作	0	0		2019	00			110.07	644.087
975	面	39318	419001211000039318	2001010100		39	0103	旱地	30	4190011032250000000	谷沱	4190011032250000000	谷沱	5184.7		0	0	5184.7		1	0			FLS	种植非粮食作	0	0		2019	00			302.504	5186.91
976	面	39319	419001211000039319	2001010100		85	0103	旱地	30	4190011032250000000	谷沱	4190011032250000000	谷沱	3892.45		0	0	3892.45		1	0			FLS	种植非粮食作	0	0		2019	00			301.104	3894.12
977	面	39320	419001211000039320	2001010100		123	0103	旱地	30	4190011032250000000	谷沱	4190011032250000000	谷沱	5252.88		0	0	5252.88		1	0			FLS	种植非粮食作	0	0		2019	00			300.516	5255.13
978	面	39321	419001211000039321	2001010100		171	0103	旱地	30	4190011032250000000	谷沱	4190011032250000000	谷沱	2616.83		0	0	2616.83		1	0			FLS	种植非粮食作	0	0		2019	00			247.48	2617.96
979	面	39322	419001211000039322	2001010100		119	0103	旱地	30	4190011032250000000	谷沱	4190011032250000000	谷沱	999.26		0	0	999.26		1	0			LYFL	粮与非粮轮作	0	0		2019	00			138.764	999.687
980	面	39323	419001211000039323	2001010100		35	0103	旱地	30	4190011032250000000	谷沱	4190011032250000000	谷沱	820.12		0	0	820.12		1	0			WG	未耕种	0	0		2019	00			129.013	820.469
981	面	39324	419001211000039324	2001010100		158	0103	旱地	30	4190011032250000000	谷沱	4190011032250000000	谷沱	3297.48		0	0	3297.48		1	0			WG	未耕种	0	0		2019	00			267.946	3298.9
982	面	39325	419001211000039325	2001010100		15	0103	旱地	30	4190011032250000000	谷沱	4190011032250000000	谷沱	1113.6		0	0	1113.6		1	0			WG	未耕种	0	0		2019	00			134.19	1114.08
983	面	39326	419001211000039326	2001010100		18	0103	旱地	30	4190011032250000000	谷沱	4190011032250000000	谷沱	377.37		0	0	377.37		1	0			WG	未耕种	0	0		2019	00			106.813	377.529
984	面	39327	419001211000039327	2001010100		41	0103	旱地	30	4190011032290000000	南勋村	4190011032290000000	南勋村	3413.81	1203	0.1	341.38	3072.43	TT	2	0			FLS	种植非粮食作	0	0		2019	00			328.67	3415.33
985	面	39328	419001211000039328	2001010100		17	0103	旱地	30	4190011032290000000	南勋村	4190011032290000000	南勋村	3039.24	1203	0.1	303.92	2735.32	TT	2	0			FLS	种植非粮食作	0	0		2019	00			262.227	3040.59
986	面	39329	419001211000039329	2001010100		7	0103	旱地	30	4190011032290000000	南勋村	4190011032290000000	南勋村	2777.79	1203	0.1	277.78	2500.01	TT	2	0			FLS	种植非粮食作	0	0		2019	00			259.506	2779.03
987	面	39330	419001211000039330	2001010100		45	0103	旱地	30	4190011032290000000	南勋村	4190011032290000000	南勋村	9396.96	1203	0.132	1240.4	8156.56	PD	3	0			LYFL	粮与非粮轮作	0	0		2019	00			559.729	9401.18
988	面	39331	419001211000039331	2001010100		18	0103	旱地	30	4190011032290000000	南勋村	4190011032290000000	南勋村	1525.59	1203	0.142	216.63	1308.96	TT	3	0			FLS	种植非粮食作	0	0		2019	00			290.239	1526.27
989	面	39332	419001211000039332	2001010100		84	0103	旱地	30	4190011032300000000	张庄村	4190011032300000000	张庄村	954.74		0	0	954.74		1	0			FLS	种植非粮食作	0	0		2019	00			124.175	955.179
990	面	39333	419001211000039333	2001010100		54	0103	旱地	30	4190011032300000000	张庄村	4190011032300000000	张庄村	1147.16		0	0	1147.16		1	0			FLS	种植非粮食作	0	0		2019	00			199.646	1147.68
991	面	39334	419001211000039334	2001010100		104	0103	旱地	30	4190011032290000000	南勋村	4190011032290000000	南勋村	2796		0	0	2796		1	0			LS	种植粮食作物	0	0		2019	00			244.762	2797.27
992	面	39335	419001211000039335	2001010100		110	0103	旱地	30	4190011032290000000	南勋村	4190011032290000000	南勋村	1237.21		0	0	1237.21		1	0			LYFL	粮与非粮轮作	0	0		2019	00			233.164	1237.76
993	面	39336	419001211000039336	2001010100		93	0103	旱地	30	4190011032290000000	南勋村	4190011032290000000	南勋村	2326.17		0	0	2326.17		1	0			LYFL	粮与非粮轮作	0	0		2019	00			280.371	2327.22
994	面	39337	419001211000039337	2001010100		80	0103	旱地	30	4190011032290000000	南勋村	4190011032290000000	南勋村	3696.57		0	0	3696.57		1	0			LYFL	粮与非粮轮作	0	0		2019	00			299.468	3698.23
995	面	39338	419001211000039338	2001010100		111	0103	旱地	30	4190011032290000000	南勋村	4190011032290000000	南勋村	237.62	1203	0.095	22.57	215.05	PD	2	0			LS	种植粮食作物	0	0		2019	00			77.5098	237.731
996	面	39339	419001211000039339	2001010100		70	0103	旱地	30	4190011032300000000	张庄村	4190011032300000000	张庄村	561.38		0	0	561.38		1	0			WG	未耕种	0	0		2019	00			109	561.638
997	面	39340	419001211000039340	2001010100		101	0103	旱地	30	4190011032300000000	张庄村	4190011032300000000	张庄村	87.96		0	0	87.96		1	0			WG	未耕种	0	0		2019	00			41.4933	88.0035
998	面	39341	419001211000039341	2001010100		85	0103	旱地	30	4190011032300000000	张庄村	4190011032300000000	张庄村	1467.83	1203	0.095	139.44	1328.39	PD	2	0			LYFL	粮与非粮轮作	0	0		2019	00			160.986	1468.5
999	面	39342	419001211000039342	2001010100		90	0103	旱地	30	4190011032300000000	张庄村	4190011032300000000	张庄村	2997.87	1203	0.1	299.79	2698.08	TT	2	0			FLS	种植非粮食作	0	0		2019	00			218.516	2999.24
1000	面	39343	419001211000039343	2001010100		15	0103	旱地	30	4190011032300000000	张庄村	4190011032310000000	曲阳村	2950.61		0	0	2950.61		1	0			LYFL	粮与非粮轮作	0	1		2019	00			217.368	2951.96
1001	面	39344	419001211000039344	2001010100		26	0103	旱地	30	4190011032300000000	张庄村	4190011032310000000	曲阳村	679.31	1203	0.095	64.53	614.78	PD	2	0			LYFL	粮与非粮轮作	0	1		2019	00			104.871	679.621
1002	面	39345	419001211000039345	2001010100		78	0103	旱地	30	4190011032310000000	曲阳村	4190011032310000000	曲阳村	5252.24		0	0	5252.24		1	0			FLS	种植非粮食作	0	0		2019	00			355.604	5254.65
1003	面	39346	419001211000039346	2001010100		34	0103	旱地	30	4190011032300000000	张庄村	4190011032300000000	张庄村	830.43		0	0	830.43		1	0			LYFL	粮与非粮轮作	0	0		2019	00			128.788	830.807
1004	面	39347	419001211000039347	2001010100		105	0103	旱地	30	4190011032300000000	张庄村	4190011032300000000	张庄村	4611.11		0	0	4611.11		1	0			LYFL	粮与非粮轮作	0	0		2019	00			449.821	4613.2
1005	面	39348	419001211000039348	2001010100		81	0103	旱地	30	4190011032300000000	张庄村	4190011032300000000	张庄村	285.71		0	0	285.71		1	0			LYFL	粮与非粮轮作	0	0		2019	00			70.835	285.839
1006	面	39349	419001211000039349	2001010100		174	0103	旱地	30	4190011032250000000	谷沱	4190011032250000000	谷沱	1285.58	1203	0.1	128.56	1157.02	TT	2	0			FLS	种植非粮食作	0	0		2019	00			157.53	1286.14
1007	面	39350	419001211000039350	2001010100		131	0103	旱地	30	4190011032250000000	谷沱	4190011032250000000	谷沱	6478.34	1203	0.1	647.83	5830.51	TT	2	0			LS	种植粮食作物	0	0		2019	00			421.305	6481.07
1008	面	39351	419001211000039351	2001010100		133	0103	旱地	30	4190011032250000000	谷沱	4190011032250000000	谷沱	2462.54	1203	0.1	246.25	2216.29	TT	2	0			LS	种植粮食作物	0	0		2019	00			215.195	2463.58
1009	面	39352	419001211000039352	2001010100		98	0103	旱地	30	4190011032250000000	谷沱	4190011032250000000	谷沱	14329.7	1203	0.1	1432.97	12896.8	TT	2	0			LS	种植粮食作物	0	0		2019	00			755.362	14335.8
1010	面	39353	419001211000039353	2001010100		102	0103	旱地	30	4190011032250000000	谷沱	4190011032250000000	谷沱	2453.2	1203	0.1	245.32	2207.88	TT	2	0			LS	种植粮食作物	0	0		2019	00			269.051	2454.24
1011	面	39354	419001211000039354	2001010100		153	0103	旱地	30	4190011032250000000	谷沱	4190011032250000000	谷沱	2096.23	1203	0.1	209.62	1886.61	TT	2	0			LS	种植粮食作物	0	0		2019	00			183.873	2097.12
1012	面	39355	419001211000039355	2001010100		115	0103	旱地	30	4190011032250000000	谷沱	4190011032250000000	谷沱	1463.01	1203	0.1	146.3	1316.71	TT	2	0			LS	种植粮食作物	0	0		2019	00			182.014	1463.64
1013	面	39356	419001211000039356	2001010100		95	0103	旱地	30	4190011032250000000	谷沱	4190011032250000000	谷沱	1312.82	1203	0.142	186.42	1126.4	TT	3	0			LS	种植粮食作物	0	0		2019	00			142.975	1313.37
1014	面	39357	419001211000039357	2001010100		126	0103	旱地	30	4190011032250000000	谷沱	4190011032260000000	北石村	4608.95		0	0	4608.95		1	0			FLS	种植非粮食作	0	1		2019	00			292.153	4610.95
1015	面	39358	419001211000039358	2001010100		79	0103	旱地	30	4190011032260000000	北石村	4190011032260000000	北石村	7800.93		0	0	7800.93		1	0			FLS	种植非粮食作	0	0		2019	00			353.854	7804.33
1016	面	39359	419001211000039359	2001010100		34	0103	旱地	30	4190011032260000000	北石村	4190011032260000000	北石村	3845.02		0	0	3845.02		1	0			FLS	种植非粮食作	0	0		2019	00			263.367	3846.71
1017	面	39360	419001211000039360	2001010100		156	0103	旱地	30	4190011032260000000	北石村	4190011032260000000	北石村	3889.34		0	0	3889.34		1	0			FLS	种植非粮食作	0	0		2019	00			417.505	3891.05
1018	面	39361	419001211000039361	2001010100		157	0103	旱地	30	4190011032260000000	北石村	4190011032260000000	北石村	3170.27		0	0	3170.27		1	0			FLS	种植非粮食作	0	0		2019	00			302.971	3171.66
1019	面	39362	419001211000039362	2001010100		169	0103	旱地	30	4190011032260000000	北石村	4190011032260000000	北石村	5901.1		0	0	5901.1		1	0			FLS	种植非粮食作	0	0		2019	00			312.064	5903.71
1020	面	39363	419001211000039363	2001010100		6	0103	旱地	30	4190011032260000000	北石村	4190011032260000000	北石村	1036.81		0	0	1036.81		1	0			LS	种植粮食作物	0	0		2019	00			180.866	1037.27
1021	面	39364	419001211000039364	2001010100		82	0103	旱地	30	4190011032260000000	北石村	4190011032260000000	北石村	1310.25		0	0	1310.25		1	0			LS	种植粮食作物	0	0		2019	00			159.706	1310.83
1022	面	39365	419001211000039365	2001010100		168	0103	旱地	30	4190011032260000000	北石村	4190011032260000000	北石村	1691.47		0	0	1691.47		1	0			LS	种植粮食作物	0	0		2019	00			167.044	1692.22
1023	面	39366	419001211000039366	2001010100		186	0103	旱地	30	4190011032260000000	北石村	4190011032260000000	北石村	835.3		0	0	835.3		1	0			LS	种植粮食作物	0	0		2019	00			142.404	835.667
1024	面	39367	419001211000039367	2001010100		145	0103	旱地	30	4190011032260000000	北石村	4190011032260000000	北石村	3882.16		0	0	3882.16		1	0			LS	种植粮食作物	0	0		2019	00			249.272	3883.88
1025	面	39368	419001211000039368	2001010100		150	0103	旱地	30	4190011032260000000	北石村	4190011032260000000	北石村	10661.9		0	0	10661.9		1	0			LS	种植粮食作物	0	0		2019	00			431.605	10666.6
1026	面	39369	419001211000039369	2001010100		120	0103	旱地	30	4190011032260000000	北石村	4190011032260000000	北石村	9748.44		0	0	9748.44		1	0			LS	种植粮食作物	0	0		2019	00			429.941	9752.76
1027	面	39370	419001211000039370	2001010100		192	0103	旱地	30	4190011032260000000	北石村	4190011032260000000	北石村	35326.2		0	0	35326.2		1	0			LS	种植粮食作物	0	0		2019	00			850.164	35341.8
1028	面	39371	419001211000039371	2001010100		159	0103	旱地	30	4190011032260000000	北石村	4190011032260000000	北石村	1010.7		0	0	1010.7		1	0			LYFL	粮与非粮轮作	0	0		2019	00			130.91	1011.14
1029	面	39372	419001211000039372	2001010100		165	0103	旱地	30	4190011032260000000	北石村	4190011032260000000	北石村	1433.07		0	0	1433.07		1	0			LYFL	粮与非粮轮作	0	0		2019	00			152.424	1433.7
1030	面	39373	419001211000039373	2001010100		190	0103	旱地	30	4190011032260000000	北石村	4190011032260000000	北石村	1165.44		0	0	1165.44		1	0			WG	未耕种	0	0		2019	00			135.531	1165.96
1031	面	39374	419001211000039374	2001010100		141	0103	旱地	30	4190011032260000000	北石村	4190011032260000000	北石村	9304.25		0	0	9304.25		1	0			WG	未耕种	0	0		2019	00			503.866	9308.37
1032	面	39375	419001211000039375	2001010100		146	0103	旱地	30	4190011032260000000	北石村	4190011032260000000	北石村	520.02		0	0	520.02		1	0			WG	未耕种	0	0		2019	00			101.728	520.253
1033	面	39376	419001211000039376	2001010100		27	0103	旱地	30	4190011032260000000	北石村	4190011032260000000	北石村	535.21	1203	0.095	50.84	484.37	PD	2	0			LYFL	粮与非粮轮作	0	0		2019	00			96.4072	535.447
1034	面	39377	419001211000039377	2001010100		88	0103	旱地	30	4190011032260000000	北石村	4190011032260000000	北石村	2603.84	1203	0.1	260.38	2343.46	TT	2	0			FLS	种植非粮食作	0	0		2019	00			260.187	2604.98
1035	面	39378	419001211000039378	2001010100		156	0103	旱地	30	4190011032330000000	李八庄村	4190011032330000000	李八庄村	22049.3		0	0	22049.3		1	0			LS	种植粮食作物	0	0		2019	00			718.432	22058.4
1036	面	39379	419001211000039379	2001010100		201	0103	旱地	30	4190011032330000000	李八庄村	4190011032330000000	李八庄村	14635.8		0	0	14635.8		1	0			LS	种植粮食作物	0	0		2019	00			527.62	14641.9
1037	面	39380	419001211000039380	2001010100		74	0103	旱地	30	4190011032330000000	李八庄村	4190011032330000000	李八庄村	446.93		0	0	446.93		1	0			LS	种植粮食作物	0	0		2019	00			174.587	447.118
1038	面	39381	419001211000039381	2001010100		164	0103	旱地	30	4190011032330000000	李八庄村	4190011032330000000	李八庄村	23483		0	0	23483		1	0			LS	种植粮食作物	0	0		2019	00			856.431	23492.8
1039	面	39382	419001211000039382	2001010100		72	0103	旱地	30	4190011032260000000	北石村	4190011032260000000	北石村	262.92	1203	0.132	34.71	228.21	PD	3	0			FLS	种植非粮食作	0	0		2019	00			68.3316	263.032
1040	面	39383	419001211000039383	2001010100		47	0103	旱地	30	4190011032270000000	南石	4190011032270000000	南石	13701.6		0	0	13701.6		1	0			FLS	种植非粮食作	0	0		2019	00			548.926	13707.6
1041	面	39384	419001211000039384	2001010100		83	0103	旱地	30	4190011032270000000	南石	4190011032270000000	南石	8718.89		0	0	8718.89		1	0			FLS	种植非粮食作	0	0		2019	00			374.52	8722.71
1042	面	39385	419001211000039385	2001010100		90	0103	旱地	30	4190011032270000000	南石	4190011032270000000	南石	7306.75		0	0	7306.75		1	0			FLS	种植非粮食作	0	0		2019	00			478.057	7309.96
1043	面	39386	419001211000039386	2001010100		42	0103	旱地	30	4190011032270000000	南石	4190011032270000000	南石	432.7		0	0	432.7		1	0			FLS	种植非粮食作	0	0		2019	00			114.226	432.892
1044	面	39387	419001211000039387	2001010100		56	0103	旱地	30	4190011032270000000	南石	4190011032270000000	南石	7679.1		0	0	7679.1		1	0			FLS	种植非粮食作	0	0		2019	00			406.997	7682.49
1045	面	39388	419001211000039388	2001010100		58	0103	旱地	30	4190011032270000000	南石	4190011032270000000	南石	7650.63		0	0	7650.63		1	0			LS	种植粮食作物	0	0		2019	00			530.25	7653.95
1046	面	39389	419001211000039389	2001010100		109	0103	旱地	30	4190011032270000000	南石	4190011032270000000	南石	17938.8		0	0	17938.8		1	0			LS	种植粮食作物	0	0		2019	00			578.745	17946.6
1047	面	39390	419001211000039390	2001010100		113	0103	旱地	30	4190011032270000000	南石	4190011032270000000	南石	1657.34		0	0	1657.34		1	0			LS	种植粮食作物	0	0		2019	00			195.258	1658.06
1048	面	39391	419001211000039391	2001010100		127	0103	旱地	30	4190011032270000000	南石	4190011032270000000	南石	14657.1		0	0	14657.1		1	0			LS	种植粮食作物	0	0		2019	00			497.939	14663.5
1049	面	39392	419001211000039392	2001010100		131	0103	旱地	30	4190011032270000000	南石	4190011032270000000	南石	9955.4		0	0	9955.4		1	0			LS	种植粮食作物	0	0		2019	00			401.452	9959.75
1050	面	39393	419001211000039393	2001010100		44	0103	旱地	30	4190011032270000000	南石	4190011032270000000	南石	15684.2		0	0	15684.2		1	0			LS	种植粮食作物	0	0		2019	00			522.962	15691
1051	面	39394	419001211000039394	2001010100		81	0103	旱地	30	4190011032270000000	南石	4190011032270000000	南石	56321.3		0	0	56321.3		1	0			LS	种植粮食作物	0	0		2019	00			1062.52	56345.9
1052	面	39395	419001211000039395	2001010100		17	0103	旱地	30	4190011032270000000	南石	4190011032270000000	南石	12636.9		0	0	12636.9		1	0			LS	种植粮食作物	0	0		2019	00			449.697	12642.4
1053	面	39396	419001211000039396	2001010100		89	0103	旱地	30	4190011032270000000	南石	4190011032270000000	南石	47847.4		0	0	47847.4		1	0			LS	种植粮食作物	0	0		2019	00			1037.11	47868.4
1054	面	39397	419001211000039397	2001010100		25	0103	旱地	30	4190011032270000000	南石	4190011032270000000	南石	4209.11		0	0	4209.11		1	0			LS	种植粮食作物	0	0		2019	00			411.05	4210.96
1055	面	39398	419001211000039398	2001010100		9	0103	旱地	30	4190011032270000000	南石	4190011032270000000	南石	566.13		0	0	566.13		1	0			LS	种植粮食作物	0	0		2019	00			102.281	566.378
1056	面	39399	419001211000039399	2001010100		28	0103	旱地	30	4190011032270000000	南石	4190011032270000000	南石	4571.52		0	0	4571.52		1	0			LS	种植粮食作物	0	0		2019	00			329.096	4573.55
1057	面	39401	419001211000039401	2001010100		34	0103	旱地	30	4190011032270000000	南石	4190011032270000000	南石	5598.68		0	0	5598.68		1	0			LYFL	粮与非粮轮作	0	0		2019	00			401.772	5601.16
1058	面	39402	419001211000039402	2001010100		65	0103	旱地	30	4190011032270000000	南石	4190011032270000000	南石	430.93		0	0	430.93		1	0			WG	未耕种	0	0		2019	00			86.482	431.116
1059	面	39403	419001211000039403	2001010100		79	0103	旱地	30	4190011032270000000	南石	4190011032270000000	南石	2508.9	1203	0.095	238.35	2270.55	PD	2	0			FLS	种植非粮食作	0	0		2019	00			262.479	2509.99
1060	面	39404	419001211000039404	2001010100		90	0103	旱地	30	4190011032260000000	北石村	4190011032260000000	北石村	2676.41	1203	0.1	267.64	2408.77	TT	2	0			FLS	种植非粮食作	0	0		2019	00			268.447	2677.58
1061	面	39405	419001211000039405	2001010100		41	0103	旱地	30	4190011032260000000	北石村	4190011032260000000	北石村	7066.83	1203	0.1	706.68	6360.15	TT	2	0			FLS	种植非粮食作	0	0		2019	00			352.117	7069.95
1062	面	39406	419001211000039406	2001010100		42	0103	旱地	30	4190011032260000000	北石村	4190011032260000000	北石村	3664.29	1203	0.1	366.43	3297.86	TT	2	0			LS	种植粮食作物	0	0		2019	00			260.991	3665.91
1063	面	39407	419001211000039407	2001010100		95	0103	旱地	30	4190011032260000000	北石村	4190011032260000000	北石村	66431	1203	0.1	6643.1	59787.9	TT	2	0			LS	种植粮食作物	0	0		2019	00			1867.29	66460.4
1064	面	39408	419001211000039408	2001010100		11	0103	旱地	30	4190011032320000000	郑窑村	4190011032320000000	郑窑村	1285.93	1203	0.142	182.6	1103.33	TT	3	0			LYFL	粮与非粮轮作	0	0		2019	00			170.135	1286.48
1065	面	39409	419001211000039409	2001010100		147	0103	旱地	30	4190011032330000000	李八庄村	4190011032330000000	李八庄村	719.38		0	0	719.38		1	0			FLS	种植非粮食作	0	0		2019	00			121.81	719.677
1066	面	39410	419001211000039410	2001010100		163	0103	旱地	30	4190011032330000000	李八庄村	4190011032330000000	李八庄村	253.28		0	0	253.28		1	0			FLS	种植非粮食作	0	0		2019	00			64.7287	253.383
1067	面	39411	419001211000039411	2001010100		116	0103	旱地	30	4190011032330000000	李八庄村	4190011032330000000	李八庄村	6681.68		0	0	6681.68		1	0			LS	种植粮食作物	0	0		2019	00			394.924	6684.41
1068	面	39412	419001211000039412	2001010100		181	0103	旱地	30	4190011032330000000	李八庄村	4190011032330000000	李八庄村	36655.8		0	0	36655.8		1	0			LS	种植粮食作物	0	0		2019	00			932.438	36670.8
1069	面	39413	419001211000039413	2001010100		150	0103	旱地	30	4190011032330000000	李八庄村	4190011032330000000	李八庄村	24864.3		0	0	24864.3		1	0			LS	种植粮食作物	0	0		2019	00			728.998	24874.5
1070	面	39414	419001211000039414	2001010100		196	0103	旱地	30	4190011032330000000	李八庄村	4190011032330000000	李八庄村	7108.46		0	0	7108.46		1	0			LS	种植粮食作物	0	0		2019	00			406.809	7111.4
1071	面	39415	419001211000039415	2001010100		152	0103	旱地	30	4190011032330000000	李八庄村	4190011032330000000	李八庄村	59817.4		0	0	59817.4		1	0			LS	种植粮食作物	0	0		2019	00			1517.48	59842
1072	面	39416	419001211000039416	2001010100		28	0103	旱地	30	4190011032320000000	郑窑村	4190011032320000000	郑窑村	50914.8	1203	0.1	5091.48	45823.3	TT	2	0			LS	种植粮食作物	0	0		2019	00			987.382	50936.4
1073	面	39417	419001211000039417	2001010100		16	0103	旱地	30	4190011032320000000	郑窑村	4190011032320000000	郑窑村	2780.03	1203	0.132	366.96	2413.07	PD	3	0			LYFL	粮与非粮轮作	0	0		2019	00			260.774	2781.21
1074	面	39419	419001211000039419	2001010100		76	0103	旱地	30	4190011032330000000	李八庄村	4190011032330000000	李八庄村	5982.41	1203	0.095	568.33	5414.08	PD	2	0			LS	种植粮食作物	0	0		2019	00			448.055	5984.89
1075	面	39420	419001211000039420	2001010100		52	0103	旱地	30	4190011032330000000	李八庄村	4190011032330000000	李八庄村	3512.02	1203	0.095	333.64	3178.38	PD	2	0			LS	种植粮食作物	0	0		2019	00			263.662	3513.49
1076	面	39421	419001211000039421	2001010100		63	0103	旱地	30	4190011032330000000	李八庄村	4190011032330000000	李八庄村	10405.2	1203	0.095	988.5	9416.74	PD	2	0			WG	未耕种	0	0		2019	00			601.115	10409.5
1077	面	39422	419001211000039422	2001010100		84	0103	旱地	30	4190011032330000000	李八庄村	4190011032330000000	李八庄村	6099.31	1203	0.1	609.93	5489.38	TT	2	0			FLS	种植非粮食作	0	0		2019	00			423.792	6101.85
1078	面	39423	419001211000039423	2001010100		21	0103	旱地	30	4190011032330000000	李八庄村	4190011032330000000	李八庄村	6193.72	1203	0.1	619.37	5574.35	TT	2	0			LS	种植粮食作物	0	0		2019	00			584.572	6196.26
1079	面	39424	419001211000039424	2001010100		78	0103	旱地	30	4190011032330000000	李八庄村	4190011032330000000	李八庄村	18500.4	1203	0.1	1850.04	16650.4	TT	2	0			LS	种植粮食作物	0	0		2019	00			668.97	18508.1
1080	面	39425	419001211000039425	2001010100		83	0103	旱地	30	4190011032330000000	李八庄村	4190011032330000000	李八庄村	21537	1203	0.1	2153.7	19383.3	TT	2	0			LS	种植粮食作物	0	0		2019	00			1010.92	21546
1081	面	39426	419001211000039426	2001010100		33	0103	旱地	30	4190011032330000000	李八庄村	4190011032330000000	李八庄村	2506.38	1203	0.1	250.64	2255.74	TT	2	0			WG	未耕种	0	0		2019	00			293.392	2507.42
1082	面	39427	419001211000039427	2001010100		15	0103	旱地	30	4190011032330000000	李八庄村	4190011032330000000	李八庄村	3960.83	1203	0.142	562.44	3398.39	TT	3	0			LS	种植粮食作物	0	0		2019	00			282.28	3962.45
1083	面	39428	419001211000039428	2001010100		107	0103	旱地	30	4190011032360000000	下观	4190011032360000000	下观	3638.12	1203	0.1	363.81	3274.31	TT	2	0			LYFL	粮与非粮轮作	0	0		2019	00			307.83	3639.61
1084	面	39429	419001211000039429	2001010100		110	0103	旱地	30	4190011032360000000	下观	4190011032360000000	下观	2467.01	1203	0.1	246.7	2220.31	TT	2	0			LYFL	粮与非粮轮作	0	0		2019	00			223.458	2468.03
1085	面	39430	419001211000039430	2001010100		21	0103	旱地	30	4190011032360000000	下观	4190011032360000000	下观	9547.37	1203	0.1	954.74	8592.63	TT	2	0			LYFL	粮与非粮轮作	0	0		2019	00			485.977	9551.31
1086	面	39431	419001211000039431	2001010100		15	0103	旱地	30	4190011032360000000	下观	4190011032360000000	下观	14614.7	1203	0.1	1461.47	13153.2	TT	2	0			LYFL	粮与非粮轮作	0	0		2019	00			506.548	14620.7
1087	面	39432	419001211000039432	2001010100		112	0103	旱地	30	4190011032360000000	下观	4190011032360000000	下观	1544.16	1203	0.132	203.83	1340.33	PD	3	0			LYFL	粮与非粮轮作	0	0		2019	00			191.104	1544.8
1088	面	39433	419001211000039433	2001010100		23	0103	旱地	30	4190011032360000000	下观	4190011032360000000	下观	3076.27	1203	0.132	406.07	2670.2	PD	3	0			WG	未耕种	0	0		2019	00			314.77	3077.54
1089	面	39434	419001211000039434	2001010100		82	0103	旱地	30	4190011032360000000	下观	4190011032360000000	下观	1473.65	1203	0.142	209.26	1264.39	TT	3	0			FLS	种植非粮食作	0	0		2019	00			161.845	1474.26
1090	面	39435	419001211000039435	2001010100		28	0103	旱地	30	4190011032360000000	下观	4190011032360000000	下观	867.82	1203	0.142	123.23	744.59	TT	3	0			LS	种植粮食作物	0	0		2019	00			125.421	868.183
1091	面	39436	419001211000039436	2001010100		133	0103	旱地	30	4190011032360000000	下观	4190011032360000000	下观	2449.18	1203	0.142	347.78	2101.4	TT	3	0			LYFL	粮与非粮轮作	0	0		2019	00			208.273	2450.18
1092	面	39437	419001211000039437	2001010100		55	0103	旱地	30	4190011032360000000	下观	4190011032360000000	下观	5447.03	1203	0.142	773.48	4673.55	TT	3	0			LYFL	粮与非粮轮作	0	0		2019	00			379.836	5449.27
1093	面	39438	419001211000039438	2001010100		65	0103	旱地	30	4190011032360000000	下观	4190011032360000000	下观	2683.44	1203	0.142	381.05	2302.39	TT	3	0			LYFL	粮与非粮轮作	0	0		2019	00			211.928	2684.54
1094	面	39439	419001211000039439	2001010100		56	0103	旱地	30	4190011032360000000	下观	4190011032360000000	下观	6310.04	1203	0.142	896.03	5414.01	TT	3	0			LYFL	粮与非粮轮作	0	0		2019	00			412.101	6312.63
1095	面	39440	419001211000039440	2001010100		48	0103	旱地	30	4190011032270000000	南石	4190011032270000000	南石	1497.3	1203	0.095	142.24	1355.06	PD	2	0			FLS	种植非粮食作	0	0		2019	00			160.004	1497.96
1096	面	39441	419001211000039441	2001010100		49	0103	旱地	30	4190011032270000000	南石	4190011032270000000	南石	507.33	1203	0.095	48.2	459.13	PD	2	0			LYFL	粮与非粮轮作	0	0		2019	00			100.186	507.554
1097	面	39442	419001211000039442	2001010100		23	0103	旱地	30	4190011032270000000	南石	4190011032270000000	南石	540.49	1203	0.095	51.35	489.14	PD	2	0			WG	未耕种	0	0		2019	00			96.2278	540.73
1098	面	39443	419001211000039443	2001010100		132	0103	旱地	30	4190011032270000000	南石	4190011032270000000	南石	1497.54	1203	0.1	149.75	1347.79	TT	2	0			FLS	种植非粮食作	0	0		2019	00			172.116	1498.19
1099	面	39444	419001211000039444	2001010100		41	0103	旱地	30	4190011032270000000	南石	4190011032270000000	南石	5401.99	1203	0.1	540.2	4861.79	TT	2	0			FLS	种植非粮食作	0	0		2019	00			431.438	5404.36
1100	面	39445	419001211000039445	2001010100		130	0103	旱地	30	4190011032270000000	南石	4190011032270000000	南石	619.42	1203	0.1	61.94	557.48	TT	2	0			LS	种植粮食作物	0	0		2019	00			106.627	619.695
1101	面	39446	419001211000039446	2001010100		26	0103	旱地	30	4190011032270000000	南石	4190011032270000000	南石	3343.91	1203	0.1	334.39	3009.52	TT	2	0			LS	种植粮食作物	0	0		2019	00			261.348	3345.38
1102	面	39447	419001211000039447	2001010100		148	0103	旱地	30	4190011032270000000	南石	4190011032270000000	南石	6341.74	1203	0.142	900.53	5441.21	TT	3	0			LS	种植粮食作物	0	0		2019	00			441.118	6344.51
1103	面	39448	419001211000039448	2001010100		4	0103	旱地	30	4190011032270000000	南石	4190011032270000000	南石	402.81	1203	0.142	57.2	345.61	TT	3	0			LS	种植粮食作物	0	0		2019	00			81.5034	402.986
1104	面	39449	419001211000039449	2001010100		5	0103	旱地	30	4190011032270000000	南石	4190011032270000000	南石	341.75	1203	0.142	48.53	293.22	TT	3	0			LS	种植粮食作物	0	0		2019	00			80.2915	341.897
1105	面	39450	419001211000039450	2001010100		29	0103	旱地	30	4190011032280000000	北勋	4190011032280000000	北勋	6367.65		0	0	6367.65		1	0			FLS	种植非粮食作	0	0		2019	00			340.299	6370.52
1106	面	39451	419001211000039451	2001010100		161	0103	旱地	30	4190011032280000000	北勋	4190011032280000000	北勋	1792.22		0	0	1792.22		1	0			FLS	种植非粮食作	0	0		2019	00			184.044	1793.03
1107	面	39452	419001211000039452	2001010100		97	0103	旱地	30	4190011032280000000	北勋	4190011032280000000	北勋	10304.5		0	0	10304.5		1	0			FLS	种植非粮食作	0	0		2019	00			473.061	10309.2
1108	面	39453	419001211000039453	2001010100		26	0103	旱地	30	4190011032280000000	北勋	4190011032280000000	北勋	481.57		0	0	481.57		1	0			LYFL	粮与非粮轮作	0	0		2019	00			89.5482	481.785
1109	面	39454	419001211000039454	2001010100		34	0103	旱地	30	4190011032280000000	北勋	4190011032280000000	北勋	1620.09		0	0	1620.09		1	0			WG	未耕种	0	0		2019	00			215.887	1620.82
1110	面	39455	419001211000039455	2001010100		127	0103	旱地	30	4190011032280000000	北勋	4190011032280000000	北勋	5103.66	1203	0.095	484.85	4618.81	PD	2	0			FLS	种植非粮食作	0	0		2019	00			436.525	5105.94
1111	面	39456	419001211000039456	2001010100		157	0103	旱地	30	4190011032280000000	北勋	4190011032280000000	北勋	10470.4	1203	0.095	994.69	9475.69	PD	2	0			FLS	种植非粮食作	0	0		2019	00			541.954	10475.1
1112	面	39458	419001211000039458	2001010100		7	0103	旱地	30	4190011032280000000	北勋	4190011032280000000	北勋	1239.03	1203	0.095	117.71	1121.32	PD	2	0			LS	种植粮食作物	0	0		2019	00			169.372	1239.58
1113	面	39459	419001211000039459	2001010100		129	0103	旱地	30	4190011032280000000	北勋	4190011032280000000	北勋	4107.83	1203	0.095	390.24	3717.59	PD	2	0			LYFL	粮与非粮轮作	0	0		2019	00			296.56	4109.67
1114	面	39460	419001211000039460	2001010100	2480	174	0103	旱地	30	4190011032280000000	北勋	4190011032280000000	北勋	2315.23	1203	0.095	219.95	2095.28	PD	2	0			WG	未耕种	0	0		2020	00			193.333	2316.28
1115	面	39461	419001211000039461	2001010100		119	0103	旱地	30	4190011032280000000	北勋	4190011032280000000	北勋	769.33	1203	0.095	73.09	696.24	PD	2	0			WG	未耕种	0	0		2019	00			111.103	769.679
1116	面	39463	419001211000039463	2001010100		81	0103	旱地	30	4190011032280000000	北勋	4190011032280000000	北勋	1051.12	1203	0.142	149.26	901.86	TT	3	0			FLS	种植非粮食作	0	0		2019	00			130.836	1051.6
1117	面	39464	419001211000039464	2001010100		58	0103	旱地	30	4190011032290000000	南勋村	4190011032290000000	南勋村	3130.22		0	0	3130.22		1	0			FLS	种植非粮食作	0	0		2019	00			243.422	3131.61
1118	面	39465	419001211000039465	2001010100		40	0103	旱地	30	4190011032290000000	南勋村	4190011032290000000	南勋村	6059.3		0	0	6059.3		1	0			FLS	种植非粮食作	0	0		2019	00			322.164	6061.99
1119	面	39466	419001211000039466	2001010100		19	0103	旱地	30	4190011032290000000	南勋村	4190011032290000000	南勋村	430.47		0	0	430.47		1	0			FLS	种植非粮食作	0	0		2019	00			91.9596	430.665
1120	面	39467	419001211000039467	2001010100		91	0103	旱地	30	4190011032290000000	南勋村	4190011032290000000	南勋村	10828.4		0	0	10828.4		1	0			FLS	种植非粮食作	0	0		2019	00			564.952	10833.3
1121	面	39468	419001211000039468	2001010100		46	0103	旱地	30	4190011032290000000	南勋村	4190011032290000000	南勋村	13783		0	0	13783		1	0			FLS	种植非粮食作	0	0		2019	00			654.482	13789.2
1122	面	39469	419001211000039469	2001010100		98	0103	旱地	30	4190011032290000000	南勋村	4190011032290000000	南勋村	12225.4		0	0	12225.4		1	0			FLS	种植非粮食作	0	0		2019	00			565.363	12230.9
1123	面	39470	419001211000039470	2001010100		52	0103	旱地	30	4190011032310000000	曲阳村	4190011032310000000	曲阳村	10562.7		0	0	10562.7		1	0			FLS	种植非粮食作	0	0		2019	00			505.661	10567.5
1124	面	39471	419001211000039471	2001010100		12	0103	旱地	30	4190011032310000000	曲阳村	4190011032310000000	曲阳村	7884.55		0	0	7884.55		1	0			FLS	种植非粮食作	0	0		2019	00			611.624	7888.18
1125	面	39472	419001211000039472	2001010100		82	0103	旱地	30	4190011032310000000	曲阳村	4190011032310000000	曲阳村	5033.89		0	0	5033.89		1	0			LS	种植粮食作物	0	0		2019	00			287.913	5036.21
1126	面	39473	419001211000039473	2001010100		60	0103	旱地	30	4190011032310000000	曲阳村	4190011032310000000	曲阳村	679.56		0	0	679.56		1	0			LS	种植粮食作物	0	0		2019	00			112.705	679.878
1127	面	39475	419001211000039475	2001010100		90	0103	旱地	30	4190011032310000000	曲阳村	4190011032310000000	曲阳村	3391.55		0	0	3391.55		1	0			LS	种植粮食作物	0	0		2019	00			245.013	3393.12
1128	面	39476	419001211000039476	2001010100		68	0103	旱地	30	4190011032310000000	曲阳村	4190011032310000000	曲阳村	1784.93		0	0	1784.93		1	0			LYFL	粮与非粮轮作	0	0		2019	00			182.507	1785.74
1129	面	39477	419001211000039477	2001010100		126	0103	旱地	30	4190011032310000000	曲阳村	4190011032310000000	曲阳村	20836		0	0	20836		1	0			WG	未耕种	0	0		2019	00			937.335	20845.6
1130	面	39478	419001211000039478	2001010100		80	0103	旱地	30	4190011032310000000	曲阳村	4190011032310000000	曲阳村	1454.14	1203	0.1	145.41	1308.73	TT	2	0			FLS	种植非粮食作	0	0		2019	00			198.078	1454.81
1131	面	39479	419001211000039479	2001010100		92	0103	旱地	30	4190011032310000000	曲阳村	4190011032310000000	曲阳村	1181.47	1203	0.1	118.15	1063.32	TT	2	0			LS	种植粮食作物	0	0		2019	00			142.586	1182.01
1132	面	39480	419001211000039480	2001010100		30	0103	旱地	30	4190011032310000000	曲阳村	4190011032310000000	曲阳村	675.05	1203	0.1	67.5	607.55	TT	2	0			WG	未耕种	0	0		2019	00			104.506	675.358
1133	面	39481	419001211000039481	2001010100		80	0103	旱地	30	4190011032320000000	郑窑村	4190011032320000000	郑窑村	3221.79		0	0	3221.79		1	0			LS	种植粮食作物	0	0		2019	00			328.076	3223.14
1134	面	39482	419001211000039482	2001010100		82	0103	旱地	30	4190011032320000000	郑窑村	4190011032320000000	郑窑村	10753.8		0	0	10753.8		1	0			LS	种植粮食作物	0	0		2019	00			892.999	10758.3
1135	面	39483	419001211000039483	2001010100		91	0103	旱地	30	4190011032320000000	郑窑村	4190011032320000000	郑窑村	5313.48		0	0	5313.48		1	0			LS	种植粮食作物	0	0		2019	00			321.649	5315.71
1136	面	39484	419001211000039484	2001010100		134	0103	旱地	30	4190011032320000000	郑窑村	4190011032320000000	郑窑村	21162.8		0	0	21162.8		1	0			LS	种植粮食作物	0	0		2019	00			746.774	21171.7
1137	面	39485	419001211000039485	2001010100		100	0103	旱地	30	4190011032320000000	郑窑村	4190011032320000000	郑窑村	5121.77		0	0	5121.77		1	0			LS	种植粮食作物	0	0		2019	00			342.602	5123.93
1138	面	39486	419001211000039486	2001010100		136	0103	旱地	30	4190011032320000000	郑窑村	4190011032320000000	郑窑村	37120.2		0	0	37120.2		1	0			LS	种植粮食作物	0	0		2019	00			797.224	37135.9
1139	面	39487	419001211000039487	2001010100		103	0103	旱地	30	4190011032320000000	郑窑村	4190011032320000000	郑窑村	2855.36		0	0	2855.36		1	0			LS	种植粮食作物	0	0		2019	00			369.33	2856.56
1140	面	39488	419001211000039488	2001010100		106	0103	旱地	30	4190011032320000000	郑窑村	4190011032320000000	郑窑村	2695.02		0	0	2695.02		1	0			LS	种植粮食作物	0	0		2019	00			326.116	2696.17
1141	面	39489	419001211000039489	2001010100		79	0103	旱地	30	4190011032320000000	郑窑村	4190011032320000000	郑窑村	8534.97		0	0	8534.97		1	0			LS	种植粮食作物	0	0		2019	00			532.245	8538.61
1142	面	39490	419001211000039490	2001010100		89	0103	旱地	30	4190011032320000000	郑窑村	4190011032320000000	郑窑村	1228.81		0	0	1228.81		1	0			WG	未耕种	0	0		2019	00			144.417	1229.32
1143	面	39491	419001211000039491	2001010100		38	0103	旱地	30	4190011032320000000	郑窑村	4190011032320000000	郑窑村	1161.73	1203	0.095	110.36	1051.37	PD	2	0			FLS	种植非粮食作	0	0		2019	00			136.998	1162.22
1144	面	39492	419001211000039492	2001010100		112	0103	旱地	30	4190011032320000000	郑窑村	4190011032320000000	郑窑村	1004.88	1203	0.095	95.46	909.42	PD	2	0			LS	种植粮食作物	0	0		2019	00			130.983	1005.3
1145	面	39493	419001211000039493	2001010100		33	0103	旱地	30	4190011032320000000	郑窑村	4190011032320000000	郑窑村	1343.4	1203	0.095	127.62	1215.78	PD	2	0			LS	种植粮食作物	0	0		2019	00			197.581	1343.97
1146	面	39494	419001211000039494	2001010100		31	0103	旱地	30	4190011032320000000	郑窑村	4190011032320000000	郑窑村	3384.27	1203	0.095	321.51	3062.76	PD	2	0			LYFL	粮与非粮轮作	0	0		2019	00			371.956	3385.69
1147	面	39495	419001211000039495	2001010100		39	0103	旱地	30	4190011032320000000	郑窑村	4190011032320000000	郑窑村	865.91	1203	0.1	86.59	779.32	TT	2	0			FLS	种植非粮食作	0	0		2019	00			118.118	866.278
1148	面	39496	419001211000039496	2001010100		50	0103	旱地	30	4190011032320000000	郑窑村	4190011032320000000	郑窑村	16429.5	1203	0.1	1642.95	14786.6	TT	2	0			FLS	种植非粮食作	0	0		2019	00			644.338	16436.5
1149	面	39497	419001211000039497	2001010100		41	0103	旱地	30	4190011032320000000	郑窑村	4190011032320000000	郑窑村	1784.21	1203	0.1	178.42	1605.79	TT	2	0			FLS	种植非粮食作	0	0		2019	00			275.117	1784.96
1150	面	39498	419001211000039498	2001010100		116	0103	旱地	30	4190011032320000000	郑窑村	4190011032320000000	郑窑村	844.59	1203	0.1	84.46	760.13	TT	2	0			LS	种植粮食作物	0	0		2019	00			143.297	844.948
1151	面	39499	419001211000039499	2001010100		119	0103	旱地	30	4190011032320000000	郑窑村	4190011032320000000	郑窑村	2038.13	1203	0.1	203.81	1834.32	TT	2	0			LS	种植粮食作物	0	0		2019	00			233.704	2038.99
1152	面	39500	419001211000039500	2001010100		27	0103	旱地	30	4190011032320000000	郑窑村	4190011032320000000	郑窑村	32868.2	1203	0.1	3286.82	29581.3	TT	2	0			LS	种植粮食作物	0	0		2019	00			803.661	32882
1153	面	39501	419001211000039501	2001010100		51	0103	旱地	30	4190011032320000000	郑窑村	4190011032320000000	郑窑村	17931.4	1203	0.1	1793.14	16138.3	TT	2	0			LS	种植粮食作物	0	0		2019	00			615.348	17939
1154	面	39502	419001211000039502	2001010100		35	0103	旱地	30	4190011032330000000	李八庄村	4190011032330000000	李八庄村	3078.88	1203	0.142	437.2	2641.68	TT	3	0			LS	种植粮食作物	0	0		2019	00			353.046	3080.16
1155	面	39503	419001211000039503	2001010100		47	0103	旱地	30	4190011032330000000	李八庄村	4190011032330000000	李八庄村	2876.94	1203	0.142	408.53	2468.41	TT	3	0			LS	种植粮食作物	0	0		2019	00			229.166	2878.14
1156	面	39504	419001211000039504	2001010100		18	0103	旱地	30	4190011032330000000	李八庄村	4190011032330000000	李八庄村	628.05	1203	0.142	89.18	538.87	TT	3	0			WG	未耕种	0	0		2019	00			116.963	628.304
1157	面	39505	419001211000039505	2001010100		54	0103	旱地	30	4190011032330000000	李八庄村	4190011032330000000	李八庄村	1027.2	1203	0.142	145.86	881.34	TT	3	0			WG	未耕种	0	0		2019	00			122.829	1027.63
1158	面	39508	419001211000039508	2001010100		89	0103	旱地	30	4190011032340000000	卫河	4190011032340000000	卫河	28323.7		0	0	28323.7		1	0			LYFL	粮与非粮轮作	0	0		2019	00			912.675	28335
1159	面	39509	419001211000039509	2001010100		114	0103	旱地	30	4190011032340000000	卫河	4190011032340000000	卫河	8233.79		0	0	8233.79		1	0			LYFL	粮与非粮轮作	0	0		2019	00			377.271	8237.1
1160	面	39510	419001211000039510	2001010100		118	0103	旱地	30	4190011032340000000	卫河	4190011032340000000	卫河	13362		0	0	13362		1	0			LYFL	粮与非粮轮作	0	0		2019	00			649.508	13367.4
1161	面	39511	419001211000039511	2001010100		160	0103	旱地	30	4190011032340000000	卫河	4190011032340000000	卫河	3114.05		0	0	3114.05		1	0			LYFL	粮与非粮轮作	0	0		2019	00			229.869	3115.31
1162	面	39512	419001211000039512	2001010100		162	0103	旱地	30	4190011032340000000	卫河	4190011032340000000	卫河	2953.94		0	0	2953.94		1	0			LYFL	粮与非粮轮作	0	0		2019	00			261.106	2955.14
1163	面	39513	419001211000039513	2001010100		165	0103	旱地	30	4190011032340000000	卫河	4190011032340000000	卫河	17949.4		0	0	17949.4		1	0			LYFL	粮与非粮轮作	0	0		2019	00			623.818	17956.7
1164	面	39514	419001211000039514	2001010100		176	0103	旱地	30	4190011032340000000	卫河	4190011032340000000	卫河	47005.3		0	0	47005.3		1	0			LYFL	粮与非粮轮作	0	0		2019	00			1020.41	47024.4
1165	面	39516	419001211000039516	2001010100		112	0103	旱地	30	4190011032340000000	卫河	4190011032340000000	卫河	1127.81	1203	0.095	107.14	1020.67	PD	2	0			LYFL	粮与非粮轮作	0	0		2019	00			144.013	1128.27
1166	面	39517	419001211000039517	2001010100		93	0103	旱地	30	4190011032340000000	卫河	4190011032340000000	卫河	10286.6	1203	0.095	977.23	9309.42	PD	2	0			LYFL	粮与非粮轮作	0	0		2019	00			388.433	10290.8
1167	面	39518	419001211000039518	2001010100		181	0103	旱地	30	4190011032340000000	卫河	4190011032340000000	卫河	1915.69	1203	0.1	191.57	1724.12	TT	2	0			LS	种植粮食作物	0	0		2019	00			180.519	1916.46
1168	面	39519	419001211000039519	2001010100		190	0103	旱地	30	4190011032340000000	卫河	4190011032340000000	卫河	4370.02	1203	0.1	437	3933.02	TT	2	0			LS	种植粮食作物	0	0		2019	00			358.288	4371.79
1169	面	39522	419001211000039522	2001010100		67	0103	旱地	30	4190011032340000000	卫河	4190011032340000000	卫河	51173.1	1203	0.1	5117.31	46055.8	TT	2	0			LYFL	粮与非粮轮作	0	0		2019	00			1251.34	51193.8
1170	面	39523	419001211000039523	2001010100		97	0103	旱地	30	4190011032340000000	卫河	4190011032340000000	卫河	13680	1203	0.1	1368	12312	TT	2	0			LYFL	粮与非粮轮作	0	0		2019	00			553.653	13685.5
1171	面	39524	419001211000039524	2001010100		95	0103	旱地	30	4190011032340000000	卫河	4190011032340000000	卫河	23197	1203	0.1	2319.7	20877.3	TT	2	0			LYFL	粮与非粮轮作	0	0		2019	00			761.022	23206.4
1172	面	39525	419001211000039525	2001010100		94	0103	旱地	30	4190011032340000000	卫河	4190011032340000000	卫河	569.99	1203	0.132	75.24	494.75	PD	3	0			LS	种植粮食作物	0	0		2019	00			122.35	570.222
1173	面	39526	419001211000039526	2001010100		61	0103	旱地	30	4190011032340000000	卫河	4190011032340000000	卫河	3054.5	1203	0.132	403.19	2651.31	PD	3	0			LYFL	粮与非粮轮作	0	0		2019	00			251.685	3055.73
1174	面	39527	419001211000039527	2001010100		46	0103	旱地	30	4190011032340000000	卫河	4190011032340000000	卫河	498.51	1203	0.132	65.8	432.71	PD	3	0			LYFL	粮与非粮轮作	0	0		2019	00			102.415	498.708
1175	面	39528	419001211000039528	2001010100		72	0103	旱地	30	4190011032340000000	卫河	4190011032340000000	卫河	1577.28	1203	0.142	223.97	1353.31	TT	3	0			LYFL	粮与非粮轮作	0	0		2019	00			238.953	1577.92
1176	面	39529	419001211000039529	2001010100		99	0103	旱地	30	4190011032340000000	卫河	4190011032340000000	卫河	42863.4	1203	0.142	6086.6	36776.8	TT	3	0			LYFL	粮与非粮轮作	0	0		2019	00			1247.96	42880.8
1177	面	39530	419001211000039530	2001010100		129	0103	旱地	30	4190011032340000000	卫河	4190011032340000000	卫河	10958.8	1203	0.142	1556.15	9402.64	TT	3	0			LYFL	粮与非粮轮作	0	0		2019	00			852.162	10963.3
1178	面	39547	419001211000039547	2001010100		206	0103	旱地	30	4190011032350000000	上观村	4190011032350000000	上观村	1241.36	1203	0.132	163.86	1077.5	PD	3	0			LYFL	粮与非粮轮作	0	0		2019	00			141.061	1241.87
1179	面	39610	419001211000039610	2001010100		159	0103	旱地	30	4190011032360000000	下观	4190011032360000000	下观	468.57		0	0	468.57		1	0			FLS	种植非粮食作	0	0		2019	00			95.1967	468.761
1180	面	39611	419001211000039611	2001010100		174	0103	旱地	30	4190011032360000000	下观	4190011032360000000	下观	2579.15		0	0	2579.15		1	0			LYFL	粮与非粮轮作	0	0		2019	00			246.1	2580.21
1181	面	39612	419001211000039612	2001010100		160	0103	旱地	30	4190011032360000000	下观	4190011032360000000	下观	628.03		0	0	628.03		1	0			LYFL	粮与非粮轮作	0	0		2019	00			99.8106	628.291
1182	面	39613	419001211000039613	2001010100		126	0103	旱地	30	4190011032360000000	下观	4190011032360000000	下观	17002.3	1203	0.095	1615.22	15387.1	PD	2	0			LYFL	粮与非粮轮作	0	0		2019	00			807.166	17009.3
1183	面	39614	419001211000039614	2001010100		158	0103	旱地	30	4190011032360000000	下观	4190011032360000000	下观	9487.83	1203	0.095	901.34	8586.49	PD	2	0			LYFL	粮与非粮轮作	0	0		2019	00			523.479	9491.74
1184	面	39615	419001211000039615	2001010100		148	0103	旱地	30	4190011032360000000	下观	4190011032360000000	下观	38478.1	1203	0.095	3655.42	34822.7	PD	2	0			LYFL	粮与非粮轮作	0	0		2019	00			1013.54	38494
1185	面	39616	419001211000039616	2001010100		60	0103	旱地	30	4190011032360000000	下观	4190011032360000000	下观	3479.18	1203	0.1	347.92	3131.26	TT	2	0			LS	种植粮食作物	0	0		2019	00			322.75	3480.61
1186	面	39617	419001211000039617	2001010100		93	0103	旱地	30	4190011032360000000	下观	4190011032360000000	下观	7885.28	1203	0.1	788.53	7096.75	TT	2	0			LS	种植粮食作物	0	0		2019	00			485.116	7888.53
1187	面	39618	419001211000039618	2001010100		136	0103	旱地	30	4190011032360000000	下观	4190011032360000000	下观	17709.4	1203	0.1	1770.94	15938.5	TT	2	0			LYFL	粮与非粮轮作	0	0		2019	00			794.221	17716.7
1188	面	39619	419001211000039619	2001010100		120	0103	旱地	30	4190011032360000000	下观	4190011032360000000	下观	6989.12	1203	0.1	698.91	6290.21	TT	2	0			LYFL	粮与非粮轮作	0	0		2019	00			355.299	6991.98
1189	面	39620	419001211000039620	2001010100		139	0103	旱地	30	4190011032360000000	下观	4190011032360000000	下观	33560.8	1203	0.1	3356.08	30204.7	TT	2	0			LYFL	粮与非粮轮作	0	0		2019	00			1153.44	33574.6
1190	面	39621	419001211000039621	2001010100		151	0103	旱地	30	4190011032360000000	下观	4190011032360000000	下观	44870.6	1203	0.1	4487.06	40383.5	TT	2	0			LYFL	粮与非粮轮作	0	0		2019	00			1717.61	44889
1191	面	39622	419001211000039622	2001010100		76	0103	旱地	30	4190011032360000000	下观	4190011032360000000	下观	13131.1	1203	0.142	1864.62	11266.5	TT	3	0			LYFL	粮与非粮轮作	0	0		2019	00			791.448	13136.5
1192	面	39623	419001211000039623	2001010100		90	0103	旱地	30	4190011032360000000	下观	4190011032360000000	下观	13747.8	1203	0.142	1952.18	11795.6	TT	3	0			LYFL	粮与非粮轮作	0	0		2019	00			564.468	13753.4
1193	面	39625	419001211000039625	2001010100		68	0103	旱地	30	4190011032360000000	下观	4190011032360000000	下观	11253.8	1203	0.142	1598.04	9655.77	TT	3	0			LYFL	粮与非粮轮作	0	0		2019	00			496.39	11258.4
1194	面	39626	419001211000039626	2001010100		141	0103	旱地	30	4190011032360000000	下观	4190011032360000000	下观	1311.24	1203	0.142	186.2	1125.04	TT	3	0			LYFL	粮与非粮轮作	0	0		2019	00			164.228	1311.78
1195	面	39627	419001211000039627	2001010100		37	0103	旱地	30	4190011032360000000	下观	4190011032360000000	下观	12379.8	1203	0.142	1757.92	10621.8	TT	3	0			LYFL	粮与非粮轮作	0	0		2019	00			867.555	12384.9
1196	面	39628	419001211000039628	2001010100		16	0103	旱地	30	4190011032360000000	下观	4190011032360000000	下观	10007.8	1203	0.142	1421.1	8586.66	TT	3	0			LYFL	粮与非粮轮作	0	0		2019	00			721.837	10011.9
1197	面	39629	419001211000039629	2001010100		150	0103	旱地	30	4190011032360000000	下观	4190011032360000000	下观	2034.24	1203	0.142	288.86	1745.38	TT	3	0			LYFL	粮与非粮轮作	0	0		2019	00			188.324	2035.08
1198	面	39630	419001211000039630	2001010100		35	0103	旱地	30	4190011032360000000	下观	4190011032360000000	下观	2323.54	1203	0.182	422.88	1900.66	TT	4	0			LYFL	粮与非粮轮作	0	0		2019	00			216.316	2324.5
1199	面	39699	419001211000039699	2001010100		17	0103	旱地	30	4190011032490000000	高沟村	4190011032490000000	高沟村	3290.76		0	0	3290.76		1	0			LYFL	粮与非粮轮作	0	0		2019	00			230.924	3292.19
1200	面	39700	419001211000039700	2001010100		1	0103	旱地	30	4190011032490000000	高沟村	4190011032490000000	高沟村	3532.59	1203	0.095	335.6	3196.99	PD	2	0			FLS	种植非粮食作	0	0		2019	00			338.917	3534.12
1201	面	39926	419001211000039926	2001010100		35	0103	旱地	30	4190011032410000000	孤树村	4190011032410000000	孤树村	17258.8	1203	0.142	2450.74	14808	TT	3	0			LS	种植粮食作物	0	0		2019	00			734.351	17266.3
1202	面	40418	419001211000040418	2001010100		16	0103	旱地	30	4190011032450000000	南岭村	4190011032450000000	南岭村	6049.34	1203	0.132	798.51	5250.83	PD	3	0			LS	种植粮食作物	0	0		2019	00			416.193	6051.91
1203	面	40433	419001211000040433	2001010100		22	0103	旱地	30	4190011032450000000	南岭村	4190011032450000000	南岭村	1754.95	1203	0.142	249.2	1505.75	TT	3	0			LS	种植粮食作物	0	0		2019	00			163.62	1755.69
1204	面	40435	419001211000040435	2001010100		3	0103	旱地	30	4190011032450000000	南岭村	4190011032450000000	南岭村	3501.68	1203	0.142	497.24	3004.44	TT	3	0			LS	种植粮食作物	0	0		2019	00			232.513	3503.16
1205	面	40436	419001211000040436	2001010100		11	0103	旱地	30	4190011032450000000	南岭村	4190011032450000000	南岭村	4323.65	1203	0.142	613.96	3709.69	TT	3	0			LS	种植粮食作物	0	0		2019	00			310.717	4325.48
1206	面	40459	419001211000040459	2001010100		14	0103	旱地	30	4190011032450000000	南岭村	4190011032450000000	南岭村	491.52	1203	0.182	89.46	402.06	TT	4	0			LS	种植粮食作物	0	0		2019	00			99.8662	491.729
1207	面	40844	419001211000040844	2001010100		334	0103	旱地	30	4190011032480000000	王拐新村	4190011032160000000	南姚河东村	4452.93	1203	0.095	423.03	4029.9	PD	2	0			LS	种植粮食作物	0	1		2019	00			347.36	4455.02
1208	面	40845	419001211000040845	2001010100		354	0103	旱地	30	4190011032480000000	王拐新村	4190011032160000000	南姚河东村	36632	1203	0.095	3480.04	33151.9	PD	2	0			LS	种植粮食作物	0	1		2019	00			900.007	36649.1
1209	面	40846	419001211000040846	2001010100		362	0103	旱地	30	4190011032480000000	王拐新村	4190011032160000000	南姚河东村	9103.28	1203	0.1	910.33	8192.95	TT	2	0			LS	种植粮食作物	0	1		2019	00			546.288	9107.53
1210	面	40847	419001211000040847	2001010100		349	0103	旱地	30	4190011032480000000	王拐新村	4190011032160000000	南姚河东村	2414.27	1203	0.1	241.43	2172.84	TT	2	0			LS	种植粮食作物	0	1		2019	00			253.077	2415.4
1211	面	40848	419001211000040848	2001010100		29	0103	旱地	30	4190011032490000000	高沟村	4190011032250000000	谷沱	1239.27		0	0	1239.27		1	0			LS	种植粮食作物	0	1		2019	00			154.595	1239.81
1212	面	40849	419001211000040849	2001010100		108	0103	旱地	30	4190011032490000000	高沟村	4190011032270000000	南石	13734	1203	0.095	1304.73	12429.3	PD	2	0			LS	种植粮食作物	0	1		2019	00			528.008	13740
1213	面	40850	419001211000040850	2001010100		106	0103	旱地	30	4190011032490000000	高沟村	4190011032270000000	南石	12982.4	1203	0.1	1298.24	11684.1	TT	2	0			LS	种植粮食作物	0	1		2019	00			494.8	12988
1214	面	40851	419001211000040851	2001010100		123	0103	旱地	30	4190011032490000000	高沟村	4190011032270000000	南石	11615.5	1203	0.142	1649.41	9966.12	TT	3	0			LS	种植粮食作物	0	1		2019	00			546.79	11620.6
1215	面	40852	419001211000040852	2001010100		158	0103	旱地	30	4190011032490000000	高沟村	4190011032270000000	南石	1552.84	1203	0.142	220.5	1332.34	TT	3	0			WG	未耕种	0	1		2019	00			186.434	1553.52
1216	面	40853	419001211000040853	2001010100		3	0103	旱地	30	4190011032490000000	高沟村	4190011032490000000	高沟村	8490.78		0	0	8490.78		1	0			FLS	种植非粮食作	0	0		2019	00			601.588	8494.47
1217	面	44404	419001211000044404	2001010100		13	0103	旱地	30	4190011070000000000	大峪镇	4190011032090000000	小南姚村	7388.93	1203	0.1	738.89	6650.04	TT	2	0			LS	种植粮食作物	0	1		2019	00			352.149	7392.21
1218	面	47070	419001211000047070	2001010100		31	0201	果园	30	4190011032060000000	栲栳	4190011032060000000	栲栳	2724.03		0	0	2724.03			0					0	0		2019	00			245.124	2725.27
1219	面	47071	419001211000047071	2001010100		187	0201	果园	30	4190011032060000000	栲栳	4190011032060000000	栲栳	8658.81		0	0	8658.81			0					0	0		2019	00			639.2	8662.77
1220	面	47072	419001211000047072	2001010100		114	0201	果园	30	4190011032060000000	栲栳	4190011032060000000	栲栳	4239.84		0	0	4239.84			0					0	0		2019	00			417.704	4241.78
1221	面	47073	419001211000047073	2001010100		55	0201	果园	30	4190011032060000000	栲栳	4190011032060000000	栲栳	13436.5		0	0	13436.5			0					0	0		2019	00			891.909	13442.7
1222	面	47074	419001211000047074	2001010100		352	0201	果园	30	4190011032060000000	栲栳	4190011032060000000	栲栳	2818.53		0	0	2818.53			0					0	0		2019	00			244.644	2819.83
1223	面	47075	419001211000047075	2001010100		386	0201	果园	30	4190011032060000000	栲栳	4190011032060000000	栲栳	499.51		0	0	499.51			0					0	0		2019	00			124.711	499.737
1224	面	47076	419001211000047076	2001010100		118	0201	果园	30	4190011032060000000	栲栳	4190011032060000000	栲栳	1298.8		0	0	1298.8			0					0	0		2019	00			147.472	1299.4
1225	面	47077	419001211000047077	2001010100		119	0201	果园	30	4190011032060000000	栲栳	4190011032060000000	栲栳	1146.19		0	0	1146.19			0					0	0		2019	00			140.6	1146.72
1226	面	47078	419001211000047078	2001010100		12	0201	果园	30	4190011032060000000	栲栳	4190011032060000000	栲栳	3911.86		0	0	3911.86			0					0	0		2019	00			416.546	3913.66
1227	面	47079	419001211000047079	2001010100		124	0201	果园	30	4190011032060000000	栲栳	4190011032060000000	栲栳	2068.18		0	0	2068.18			0					0	0		2019	00			353.717	2069.13
1228	面	48761	419001211000048761	2001010100		157	0201	果园	30	4190011032060000000	栲栳	4190011032060000000	栲栳	2604.42		0	0	2604.42			0					0	0		2019	00			414.377	2605.62
1229	面	48766	419001211000048766	2001010100		147	0201	果园	30	4190011032240000000	玉阳村	4190011032240000000	玉阳村	2356.09		0	0	2356.09			0					0	0		2019	00			210.319	2357.1
1230	面	48767	419001211000048767	2001010100		248	0201	果园	30	4190011032240000000	玉阳村	4190011032240000000	玉阳村	2131.58		0	0	2131.58			0					0	0		2019	00			237.713	2132.5
1231	面	48768	419001211000048768	2001010100		117	0201	果园	30	4190011032240000000	玉阳村	4190011032240000000	玉阳村	2741.74		0	0	2741.74			0					0	0		2019	00			229.654	2742.91
1232	面	48769	419001211000048769	2001010100		382	0201	果园	30	4190011032240000000	玉阳村	4190011032240000000	玉阳村	3036.07		0	0	3036.07			0					0	0		2019	00			244.352	3037.37
1233	面	48771	419001211000048771	2001010100		251	0201	果园	30	4190011032240000000	玉阳村	4190011032240000000	玉阳村	14905.5		0	0	14905.5			0			GCHF	工程恢复	0	0		2019	00			487.554	14911.8
1234	面	48772	419001211000048772	2001010100		225	0201	果园	30	4190011032240000000	玉阳村	4190011032240000000	玉阳村	1409.07		0	0	1409.07			0			GCHF	工程恢复	0	0		2019	00			191.497	1409.67
1235	面	49092	419001211000049092	2001010100		217	0201	果园	30	4190011032060000000	栲栳	4190011032060000000	栲栳	944.33		0	0	944.33			0			GCHF	工程恢复	0	0		2019	00			143.684	944.767
1236	面	49093	419001211000049093	2001010100		19	0201	果园	30	4190011032070000000	安腰	4190011032070000000	安腰	2104.67		0	0	2104.67			0					0	0		2019	00			189.83	2105.61
1237	面	49098	419001211000049098	2001010100		79	0201	果园	30	4190011032070000000	安腰	4190011032070000000	安腰	7874.77		0	0	7874.77			0					0	0		2019	00			661.6	7878.36
1238	面	49099	419001211000049099	2001010100		92	0201	果园	30	4190011032070000000	安腰	4190011032070000000	安腰	6454.57		0	0	6454.57			0					0	0		2019	00			340.371	6457.51
1239	面	49100	419001211000049100	2001010100		290	0201	果园	30	4190011032240000000	玉阳村	4190011032240000000	玉阳村	15201.8		0	0	15201.8			0			GCHF	工程恢复	0	0		2019	00			739.704	15208.4
1240	面	49101	419001211000049101	2001010100		178	0201	果园	30	4190011032250000000	谷沱	4190011032250000000	谷沱	2868.85		0	0	2868.85			0					0	0		2019	00			252.446	2870.08
1241	面	49102	419001211000049102	2001010100		116	0201	果园	30	4190011032250000000	谷沱	4190011032250000000	谷沱	1380.36		0	0	1380.36			0					0	0		2019	00			178.706	1380.95
1242	面	49103	419001211000049103	2001010100		121	0201	果园	30	4190011032250000000	谷沱	4190011032250000000	谷沱	975.67		0	0	975.67			0					0	0		2019	00			127.984	976.087
1243	面	49104	419001211000049104	2001010100		210	0201	果园	30	4190011032250000000	谷沱	4190011032250000000	谷沱	11254.4		0	0	11254.4			0					0	0		2019	00			442.597	11259.2
1244	面	49107	419001211000049107	2001010100		251	0201	果园	30	4190011032010000000	承留村	4190011032010000000	承留村	783.37		0	0	783.37			0					0	0		2019	00			171.829	783.721
1245	面	49108	419001211000049108	2001010100		254	0201	果园	30	4190011032010000000	承留村	4190011032010000000	承留村	364.56		0	0	364.56			0					0	0		2019	00			83.6667	364.726
1246	面	49109	419001211000049109	2001010100		343	0201	果园	30	4190011032010000000	承留村	4190011032010000000	承留村	2265.75		0	0	2265.75			0					0	0		2019	00			220.234	2266.77
1247	面	49110	419001211000049110	2001010100		247	0201	果园	30	4190011032010000000	承留村	4190011032010000000	承留村	2380.3		0	0	2380.3			0			GCHF	工程恢复	0	0		2019	00			332.396	2381.37
1248	面	49111	419001211000049111	2001010100		160	0201	果园	30	4190011032010000000	承留村	4190011032010000000	承留村	3162.49		0	0	3162.49			0			GCHF	工程恢复	0	0		2019	00			304.223	3163.91
1249	面	49112	419001211000049112	2001010100		38	0201	果园	30	4190011032010000000	承留村	4190011032010000000	承留村	3327.01		0	0	3327.01			0			GCHF	工程恢复	0	0		2019	00			274.39	3328.51
1250	面	49113	419001211000049113	2001010100		386	0201	果园	30	4190011032010000000	承留村	4190011032010000000	承留村	3381.13		0	0	3381.13			0			GCHF	工程恢复	0	0		2019	00			244.896	3382.66
1251	面	49114	419001211000049114	2001010100		265	0201	果园	30	4190011032010000000	承留村	4190011032010000000	承留村	2899.8		0	0	2899.8			0			GCHF	工程恢复	0	0		2019	00			246.046	2901.12
1252	面	49115	419001211000049115	2001010100		33	0201	果园	30	4190011032020000000	周庄	4190011032020000000	周庄	10583.1		0	0	10583.1			0			GCHF	工程恢复	0	0		2019	00			461.59	10588
1253	面	49116	419001211000049116	2001010100		57	0201	果园	30	4190011032030000000	枣林村	4190011032030000000	枣林村	1945.74		0	0	1945.74			0					0	0		2019	00			184.225	1946.62
1254	面	49117	419001211000049117	2001010100		7	0201	果园	30	4190011032030000000	枣林村	4190011032030000000	枣林村	2818.85		0	0	2818.85			0			GCHF	工程恢复	0	0		2019	00			318.556	2820.12
1255	面	49118	419001211000049118	2001010100		54	0201	果园	30	4190011032030000000	枣林村	4190011032030000000	枣林村	6165.06		0	0	6165.06			0			GCHF	工程恢复	0	0		2019	00			426.051	6167.84
1256	面	49119	419001211000049119	2001010100		69	0201	果园	30	4190011032030000000	枣林村	4190011032030000000	枣林村	2439.05		0	0	2439.05			0			GCHF	工程恢复	0	0		2019	00			300.611	2440.16
1257	面	49120	419001211000049120	2001010100		48	0201	果园	30	4190011032030000000	枣林村	4190011032030000000	枣林村	5835.71		0	0	5835.71			0			GCHF	工程恢复	0	0		2019	00			353.315	5838.39
1258	面	49121	419001211000049121	2001010100		83	0201	果园	30	4190011032030000000	枣林村	4190011032030000000	枣林村	515.87		0	0	515.87			0			GCHF	工程恢复	0	0		2019	00			101.014	516.105
1259	面	49122	419001211000049122	2001010100		51	0201	果园	30	4190011032030000000	枣林村	4190011032030000000	枣林村	926.53		0	0	926.53			0			GCHF	工程恢复	0	0		2019	00			162.069	926.956
1260	面	49184	419001211000049184	2001010100		397	0301	乔木林地	30	4190011032060000000	栲栳	4190011032060000000	栲栳	1595.88		0	0	1595.88			0					0	0		2019	00			204.327	1596.62
1261	面	49185	419001211000049185	2001010100		165	0301	乔木林地	30	4190011032060000000	栲栳	4190011032060000000	栲栳	690.45		0	0	690.45			0					0	0		2019	00			120.795	690.774
1262	面	49186	419001211000049186	2001010100		251	0301	乔木林地	30	4190011032060000000	栲栳	4190011032060000000	栲栳	5680.54		0	0	5680.54			0					0	0		2019	00			329.427	5683.17
1263	面	49187	419001211000049187	2001010100		208	0301	乔木林地	30	4190011032060000000	栲栳	4190011032060000000	栲栳	1395.29		0	0	1395.29			0					0	0		2019	00			155.588	1395.94
1264	面	49188	419001211000049188	2001010100		254	0301	乔木林地	30	4190011032140000000	小寨村	4190011032140000000	小寨村	801.91		0	0	801.91			0			GCHF	工程恢复	0	0		2019	00			112.217	802.236
1265	面	49189	419001211000049189	2001010100		211	0301	乔木林地	30	4190011032140000000	小寨村	4190011032140000000	小寨村	1967.71		0	0	1967.71			0			GCHF	工程恢复	0	0		2019	00			300.952	1968.52
1266	面	49190	419001211000049190	2001010100		262	0301	乔木林地	30	4190011032140000000	小寨村	4190011032140000000	小寨村	2535.41		0	0	2535.41			0			GCHF	工程恢复	0	0		2019	00			191.412	2536.45
1267	面	49191	419001211000049191	2001010100		42	0301	乔木林地	30	4190011032150000000	南姚河西村	4190011032150000000	南姚河西村	8825.42		0	0	8825.42			0					0	0		2019	00			648.678	8829.55
1268	面	49489	419001211000049489	2001010100		11	0201	果园	20	4190010000000000000	济源市	4190011032470000000	大峪新村	6273.96		0	0	6273.96			0			GCHF	工程恢复	0	0		2019	00			427.683	6276.94
1269	面	49507	419001211000049507	2001010100		37	0201	果园	30	4190011032070000000	安腰	4190011032070000000	安腰	7237.09		0	0	7237.09			0			GCHF	工程恢复	0	0		2019	00			335.804	7240.37
1270	面	49508	419001211000049508	2001010100		78	0201	果园	30	4190011032070000000	安腰	4190011032070000000	安腰	5144.16		0	0	5144.16			0			GCHF	工程恢复	0	0		2019	00			422.474	5146.5
1271	面	49509	419001211000049509	2001010100		43	0201	果园	30	4190011032080000000	孔庄村	4190011032080000000	孔庄村	7071.12		0	0	7071.12			0					0	0		2019	00			370.529	7074.27
1272	面	49519	419001211000049519	2001010100		45	0201	果园	30	4190011032220000000	西官桥村	4190011032220000000	西官桥村	782.83		0	0	782.83			0			GCHF	工程恢复	0	0		2019	00			131.384	783.204
1273	面	49520	419001211000049520	2001010100		151	0201	果园	30	4190011032320000000	郑窑村	4190011032320000000	郑窑村	20629.8		0	0	20629.8			0			GCHF	工程恢复	0	0		2019	00			546.822	20638.4
1274	面	49529	419001211000049529	2001010100		301	0201	果园	30	4190011032240000000	玉阳村	4190011032240000000	玉阳村	1019.06		0	0	1019.06			0			GCHF	工程恢复	0	0		2019	00			156.214	1019.5
1275	面	49530	419001211000049530	2001010100		178	0201	果园	30	4190011032240000000	玉阳村	4190011032240000000	玉阳村	2008.28		0	0	2008.28			0			GCHF	工程恢复	0	0		2019	00			239.649	2009.14
1276	面	49531	419001211000049531	2001010100		262	0201	果园	30	4190011032240000000	玉阳村	4190011032240000000	玉阳村	5883.73		0	0	5883.73			0			GCHF	工程恢复	0	0		2019	00			324.786	5886.27
1277	面	49532	419001211000049532	2001010100		197	0201	果园	30	4190011032120000000	栗子	4190011032120000000	栗子	1036.67		0	0	1036.67			0					0	0		2019	00			163.21	1037.12
1278	面	49533	419001211000049533	2001010100		17	0201	果园	30	4190011032120000000	栗子	4190011032120000000	栗子	1286.55		0	0	1286.55			0			GCHF	工程恢复	0	0		2019	00			170.227	1287.1
1279	面	49534	419001211000049534	2001010100		41	0201	果园	30	4190011032120000000	栗子	4190011032120000000	栗子	20891		0	0	20891			0			GCHF	工程恢复	0	0		2019	00			732.187	20899.9
1280	面	49535	419001211000049535	2001010100		46	0201	果园	30	4190011032120000000	栗子	4190011032120000000	栗子	6776.46		0	0	6776.46			0			GCHF	工程恢复	0	0		2019	00			389.373	6779.36
1281	面	49536	419001211000049536	2001010100		132	0201	果园	30	4190011032120000000	栗子	4190011032120000000	栗子	725.75		0	0	725.75			0			GCHF	工程恢复	0	0		2019	00			158.124	726.061
1282	面	49537	419001211000049537	2001010100		181	0201	果园	30	4190011032120000000	栗子	4190011032120000000	栗子	12999		0	0	12999			0			GCHF	工程恢复	0	0		2019	00			774.342	13004.6
1283	面	49538	419001211000049538	2001010100		316	0201	果园	30	4190011032120000000	栗子	4190011032120000000	栗子	10935.9		0	0	10935.9			0			GCHF	工程恢复	0	0		2019	00			488.836	10940.7
1284	面	49539	419001211000049539	2001010100		331	0201	果园	30	4190011032120000000	栗子	4190011032120000000	栗子	6109.6		0	0	6109.6			0			GCHF	工程恢复	0	0		2019	00			369.699	6112.26
1285	面	49540	419001211000049540	2001010100		326	0201	果园	30	4190011032120000000	栗子	4190011032120000000	栗子	6849.73		0	0	6849.73			0			GCHF	工程恢复	0	0		2019	00			402.786	6852.72
1286	面	49542	419001211000049542	2001010100		91	0201	果园	30	4190011032130000000	当庄村	4190011032130000000	当庄村	1826.22		0	0	1826.22			0					0	0		2019	00			195.101	1827
1287	面	49573	419001211000049573	2001010100		150	0201	果园	30	4190011032080000000	孔庄村	4190011032080000000	孔庄村	1592.6		0	0	1592.6			0					0	0		2019	00			172.393	1593.32
1288	面	49661	419001211000049661	2001010100		267	0201	果园	30	4190011032060000000	栲栳	4190011032060000000	栲栳	58349.2		0	0	58349.2			0			GCHF	工程恢复	0	0		2019	00			1714.18	58375.8
1289	面	49662	419001211000049662	2001010100		227	0201	果园	30	4190011032060000000	栲栳	4190011032060000000	栲栳	19416.6		0	0	19416.6			0			GCHF	工程恢复	0	0		2019	00			638.695	19425.5
1290	面	49663	419001211000049663	2001010100		345	0201	果园	30	4190011032060000000	栲栳	4190011032060000000	栲栳	34102.5		0	0	34102.5			0			GCHF	工程恢复	0	0		2019	00			1102.36	34118
1291	面	49664	419001211000049664	2001010100		272	0201	果园	30	4190011032060000000	栲栳	4190011032060000000	栲栳	750.18		0	0	750.18			0			GCHF	工程恢复	0	0		2019	00			141.839	750.527
1292	面	49665	419001211000049665	2001010100		270	0201	果园	30	4190011032060000000	栲栳	4190011032060000000	栲栳	8561.35		0	0	8561.35			0			GCHF	工程恢复	0	0		2019	00			630.947	8565.26
1293	面	49666	419001211000049666	2001010100		389	0201	果园	30	4190011032060000000	栲栳	4190011032060000000	栲栳	226.65		0	0	226.65			0			GCHF	工程恢复	0	0		2019	00			86.7275	226.751
1294	面	49667	419001211000049667	2001010100		405	0201	果园	30	4190011032060000000	栲栳	4190011032060000000	栲栳	4923.72		0	0	4923.72			0			GCHF	工程恢复	0	0		2019	00			294.888	4925.98
1295	面	49669	419001211000049669	2001010100		160	0201	果园	30	4190011032060000000	栲栳	4190011032060000000	栲栳	2153.63		0	0	2153.63			0			GCHF	工程恢复	0	0		2019	00			352.18	2154.62
1296	面	49670	419001211000049670	2001010100		409	0201	果园	30	4190011032060000000	栲栳	4190011032060000000	栲栳	2342.48		0	0	2342.48			0			GCHF	工程恢复	0	0		2019	00			288.925	2343.56
1297	面	49671	419001211000049671	2001010100		295	0201	果园	30	4190011032060000000	栲栳	4190011032060000000	栲栳	2495.5		0	0	2495.5			0			GCHF	工程恢复	0	0		2019	00			229.617	2496.66
1298	面	49672	419001211000049672	2001010100		396	0201	果园	30	4190011032060000000	栲栳	4190011032060000000	栲栳	9705.9		0	0	9705.9			0			GCHF	工程恢复	0	0		2019	00			476.219	9710.4
1299	面	49673	419001211000049673	2001010100		298	0201	果园	30	4190011032060000000	栲栳	4190011032060000000	栲栳	24100.2		0	0	24100.2			0			GCHF	工程恢复	0	0		2019	00			625.431	24111.4
1300	面	49674	419001211000049674	2001010100		212	0201	果园	30	4190011032060000000	栲栳	4190011032060000000	栲栳	2246.31		0	0	2246.31			0			GCHF	工程恢复	0	0		2019	00			356.968	2247.35
1301	面	49676	419001211000049676	2001010100		367	0201	果园	30	4190011032240000000	玉阳村	4190011032240000000	玉阳村	3982.17		0	0	3982.17			0			GCHF	工程恢复	0	0		2019	00			587.388	3983.9
1302	面	49677	419001211000049677	2001010100		212	0201	果园	30	4190011032240000000	玉阳村	4190011032240000000	玉阳村	19480.8		0	0	19480.8			0			GCHF	工程恢复	0	0		2019	00			706.154	19489.2
1303	面	49678	419001211000049678	2001010100		288	0201	果园	30	4190011032240000000	玉阳村	4190011032240000000	玉阳村	43344.9		0	0	43344.9			0			GCHF	工程恢复	0	0		2019	00			830.593	43363.7
1304	面	49679	419001211000049679	2001010100		313	0201	果园	30	4190011032240000000	玉阳村	4190011032240000000	玉阳村	13315.8		0	0	13315.8			0			GCHF	工程恢复	0	0		2019	00			699.252	13321.6
1305	面	49680	419001211000049680	2001010100		348	0201	果园	30	4190011032240000000	玉阳村	4190011032240000000	玉阳村	12515.3		0	0	12515.3			0			GCHF	工程恢复	0	0		2019	00			762.893	12520.8
1306	面	49681	419001211000049681	2001010100		244	0201	果园	30	4190011032240000000	玉阳村	4190011032240000000	玉阳村	6947.93		0	0	6947.93			0			GCHF	工程恢复	0	0		2019	00			363.887	6950.94
1307	面	49682	419001211000049682	2001010100		53	0201	果园	30	4190011032030000000	枣林村	4190011032030000000	枣林村	1103.87		0	0	1103.87			0			GCHF	工程恢复	0	0		2019	00			183.236	1104.38
1308	面	49683	419001211000049683	2001010100		86	0201	果园	30	4190011032040000000	卫庄	4190011032040000000	卫庄	379.71		0	0	379.71			0			GCHF	工程恢复	0	0		2019	00			113.293	379.887
1309	面	49702	419001211000049702	2001010100		36	0201	果园	30	4190011032050000000	花石	4190011032050000000	花石	18249.7		0	0	18249.7			0			GCHF	工程恢复	0	0		2019	00			1054.91	18258.1
1310	面	49703	419001211000049703	2001010100		69	0201	果园	30	4190011032050000000	花石	4190011032050000000	花石	5496.72		0	0	5496.72			0			GCHF	工程恢复	0	0		2019	00			380.752	5499.24
1311	面	49704	419001211000049704	2001010100		369	0201	果园	30	4190011032050000000	花石	4190011032060000000	栲栳	7296.39		0	0	7296.39			0			GCHF	工程恢复	0	1		2019	00			526.029	7299.78
1312	面	49705	419001211000049705	2001010100		15	0201	果园	30	4190011032060000000	栲栳	4190011032060000000	栲栳	954.34		0	0	954.34			0					0	0		2019	00			185.498	954.773
1313	面	49706	419001211000049706	2001010100		185	0201	果园	30	4190011032060000000	栲栳	4190011032060000000	栲栳	18403.8		0	0	18403.8			0					0	0		2019	00			666.167	18412.2
1314	面	49707	419001211000049707	2001010100		111	0201	果园	30	4190011032060000000	栲栳	4190011032060000000	栲栳	6927.3		0	0	6927.3			0					0	0		2019	00			474.914	6930.47
1315	面	49708	419001211000049708	2001010100		277	0201	果园	30	4190011032060000000	栲栳	4190011032060000000	栲栳	1360.41		0	0	1360.41			0					0	0		2019	00			188.157	1361.03
1316	面	49709	419001211000049709	2001010100		143	0201	果园	30	4190011032060000000	栲栳	4190011032060000000	栲栳	3876.28		0	0	3876.28			0					0	0		2019	00			313.158	3878.05
1317	面	49712	419001211000049712	2001010100		222	0201	果园	30	4190011032110000000	东张村	4190011032110000000	东张村	4563.64		0	0	4563.64			0					0	0		2019	00			470.308	4565.63
1318	面	49713	419001211000049713	2001010100		132	0201	果园	30	4190011032110000000	东张村	4190011032110000000	东张村	2090.01		0	0	2090.01			0					0	0		2019	00			264.032	2090.92
1319	面	49714	419001211000049714	2001010100		17	0201	果园	30	4190011032110000000	东张村	4190011032110000000	东张村	8681.76		0	0	8681.76			0					0	0		2019	00			451.435	8685.58
1320	面	49715	419001211000049715	2001010100		135	0201	果园	30	4190011032110000000	东张村	4190011032110000000	东张村	2138.43		0	0	2138.43			0					0	0		2019	00			286.739	2139.37
1321	面	49716	419001211000049716	2001010100		36	0201	果园	30	4190011032110000000	东张村	4190011032110000000	东张村	4695.8		0	0	4695.8			0					0	0		2019	00			268.589	4697.88
1322	面	49717	419001211000049717	2001010100		206	0201	果园	30	4190011032110000000	东张村	4190011032110000000	东张村	1389.56		0	0	1389.56			0			GCHF	工程恢复	0	0		2019	00			149.712	1390.16
1323	面	49718	419001211000049718	2001010100		24	0201	果园	30	4190011032120000000	栗子	4190011032120000000	栗子	2022.33		0	0	2022.33			0					0	0		2019	00			184.104	2023.18
1324	面	49719	419001211000049719	2001010100		56	0201	果园	30	4190011032120000000	栗子	4190011032120000000	栗子	1230.55		0	0	1230.55			0					0	0		2019	00			149.528	1231.08
1325	面	49720	419001211000049720	2001010100		51	0201	果园	30	4190011032120000000	栗子	4190011032120000000	栗子	2268.77		0	0	2268.77			0					0	0		2019	00			217.106	2269.75
1326	面	49721	419001211000049721	2001010100		115	0201	果园	30	4190011032120000000	栗子	4190011032120000000	栗子	2240.69		0	0	2240.69			0					0	0		2019	00			186.47	2241.65
1327	面	49722	419001211000049722	2001010100		265	0201	果园	30	4190011032120000000	栗子	4190011032120000000	栗子	773.68		0	0	773.68			0					0	0		2019	00			129.771	774.013
1328	面	49723	419001211000049723	2001010100		383	0201	果园	30	4190011032060000000	栲栳	4190011032060000000	栲栳	7633.35		0	0	7633.35			0					0	0		2019	00			558.732	7636.85
1329	面	49724	419001211000049724	2001010100		356	0201	果园	30	4190011032060000000	栲栳	4190011032060000000	栲栳	7031.3		0	0	7031.3			0					0	0		2019	00			358.14	7034.54
1330	面	49725	419001211000049725	2001010100		64	0201	果园	30	4190011032060000000	栲栳	4190011032060000000	栲栳	1330.29		0	0	1330.29			0					0	0		2019	00			157.289	1330.9
1331	面	49726	419001211000049726	2001010100		49	0201	果园	30	4190011032040000000	卫庄	4190011032040000000	卫庄	776.04		0	0	776.04			0					0	0		2019	00			124.941	776.403
1332	面	49727	419001211000049727	2001010100		128	0201	果园	30	4190011032040000000	卫庄	4190011032040000000	卫庄	3332.5		0	0	3332.5			0			GCHF	工程恢复	0	0		2019	00			437.182	3334.05
1333	面	49728	419001211000049728	2001010100		119	0201	果园	30	4190011032040000000	卫庄	4190011032040000000	卫庄	1713.69		0	0	1713.69			0			GCHF	工程恢复	0	0		2019	00			167.934	1714.49
1334	面	49732	419001211000049732	2001010100		73	0201	果园	30	4190011032050000000	花石	4190011032050000000	花石	7118.36		0	0	7118.36			0					0	0		2019	00			415.453	7121.64
1335	面	49741	419001211000049741	2001010100		162	0201	果园	30	4190011032140000000	小寨村	4190011032140000000	小寨村	2251.14		0	0	2251.14			0					0	0		2019	00			179.291	2252.06
1336	面	49742	419001211000049742	2001010100		164	0201	果园	30	4190011032140000000	小寨村	4190011032140000000	小寨村	2993.56		0	0	2993.56			0					0	0		2019	00			253.517	2994.79
1337	面	49743	419001211000049743	2001010100		318	0201	果园	30	4190011032140000000	小寨村	4190011032140000000	小寨村	2020.58		0	0	2020.58			0					0	0		2019	00			238.697	2021.42
1338	面	49744	419001211000049744	2001010100		293	0201	果园	30	4190011032140000000	小寨村	4190011032140000000	小寨村	26589.8		0	0	26589.8			0					0	0		2019	00			1454.97	26600.9
1339	面	49745	419001211000049745	2001010100		322	0201	果园	30	4190011032140000000	小寨村	4190011032140000000	小寨村	12809.7		0	0	12809.7			0					0	0		2019	00			893.3	12815.1
1340	面	49746	419001211000049746	2001010100		340	0201	果园	30	4190011032140000000	小寨村	4190011032140000000	小寨村	853.16		0	0	853.16			0					0	0		2019	00			128.922	853.518
1341	面	49750	419001211000049750	2001010100		69	0201	果园	30	4190011032140000000	小寨村	4190011032140000000	小寨村	1586.15		0	0	1586.15			0			GCHF	工程恢复	0	0		2019	00			187.986	1586.8
1342	面	49751	419001211000049751	2001010100		305	0201	果园	30	4190011032140000000	小寨村	4190011032140000000	小寨村	13582.7		0	0	13582.7			0			GCHF	工程恢复	0	0		2019	00			794.475	13588.3
1343	面	49752	419001211000049752	2001010100		283	0201	果园	30	4190011032140000000	小寨村	4190011032140000000	小寨村	2360.93		0	0	2360.93			0			GCHF	工程恢复	0	0		2019	00			216.459	2361.92
1344	面	49753	419001211000049753	2001010100		103	0201	果园	30	4190011032160000000	南姚河东村	4190011032160000000	南姚河东村	1242.58		0	0	1242.58			0					0	0		2019	00			224.363	1243.17
1345	面	49755	419001211000049755	2001010100		63	0201	果园	30	4190011032160000000	南姚河东村	4190011032160000000	南姚河东村	551.33		0	0	551.33			0			GCHF	工程恢复	0	0		2019	00			102.052	551.589
1346	面	49756	419001211000049756	2001010100		37	0201	果园	30	4190011032160000000	南姚河东村	4190011032160000000	南姚河东村	3983.3		0	0	3983.3			0			GCHF	工程恢复	0	0		2019	00			651.696	3985.19
1347	面	49766	419001211000049766	2001010100		408	0201	果园	30	4190011032060000000	栲栳	4190011032060000000	栲栳	5064.73		0	0	5064.73			0					0	0		2019	00			479.434	5067.07
1348	面	49768	419001211000049768	2001010100		294	0201	果园	30	4190011032060000000	栲栳	4190011032060000000	栲栳	3804.35		0	0	3804.35			0					0	0		2019	00			304.128	3806.11
1349	面	49769	419001211000049769	2001010100		129	0201	果园	30	4190011032060000000	栲栳	4190011032060000000	栲栳	1320.09		0	0	1320.09			0					0	0		2019	00			185.254	1320.7
1350	面	49770	419001211000049770	2001010100		365	0201	果园	30	4190011032060000000	栲栳	4190011032060000000	栲栳	3319.19		0	0	3319.19			0					0	0		2019	00			233.299	3320.72
1351	面	49771	419001211000049771	2001010100		101	0201	果园	30	4190011032060000000	栲栳	4190011032060000000	栲栳	2676.29		0	0	2676.29			0					0	0		2019	00			490.142	2677.53
1352	面	49772	419001211000049772	2001010100		367	0201	果园	30	4190011032060000000	栲栳	4190011032060000000	栲栳	3798.92		0	0	3798.92			0					0	0		2019	00			246.216	3800.68
1353	面	49773	419001211000049773	2001010100		252	0201	果园	30	4190011032060000000	栲栳	4190011032060000000	栲栳	1122.14		0	0	1122.14			0					0	0		2019	00			168.699	1122.66
1354	面	49774	419001211000049774	2001010100		254	0201	果园	30	4190011032060000000	栲栳	4190011032060000000	栲栳	1145.89		0	0	1145.89			0					0	0		2019	00			155.056	1146.43
1355	面	49775	419001211000049775	2001010100		168	0201	果园	30	4190011032060000000	栲栳	4190011032060000000	栲栳	1729.38		0	0	1729.38			0					0	0		2019	00			287.997	1730.18
1356	面	49776	419001211000049776	2001010100		299	0201	果园	30	4190011032060000000	栲栳	4190011032060000000	栲栳	9840.72		0	0	9840.72			0					0	0		2019	00			461.794	9845.28
1357	面	49777	419001211000049777	2001010100		261	0201	果园	30	4190011032060000000	栲栳	4190011032060000000	栲栳	623.53		0	0	623.53			0					0	0		2019	00			100.458	623.824
1358	面	49778	419001211000049778	2001010100		219	0201	果园	30	4190011032060000000	栲栳	4190011032060000000	栲栳	2951.65		0	0	2951.65			0					0	0		2019	00			265.566	2953.03
1359	面	49779	419001211000049779	2001010100		179	0201	果园	30	4190011032060000000	栲栳	4190011032060000000	栲栳	1599.14		0	0	1599.14			0			GCHF	工程恢复	0	0		2019	00			164.813	1599.86
1360	面	49780	419001211000049780	2001010100		83	0201	果园	30	4190011032250000000	谷沱	4190011032250000000	谷沱	2957.49		0	0	2957.49			0			GCHF	工程恢复	0	0		2019	00			229.268	2958.76
1361	面	49781	419001211000049781	2001010100		51	0201	果园	30	4190011032250000000	谷沱	4190011032250000000	谷沱	4347.37		0	0	4347.37			0			GCHF	工程恢复	0	0		2019	00			349.789	4349.24
1362	面	49782	419001211000049782	2001010100		91	0201	果园	30	4190011032080000000	孔庄村	4190011032080000000	孔庄村	2184.13		0	0	2184.13			0			GCHF	工程恢复	0	0		2019	00			201.459	2185.11
1363	面	49783	419001211000049783	2001010100		112	0201	果园	30	4190011032080000000	孔庄村	4190011032080000000	孔庄村	1636.16		0	0	1636.16			0			GCHF	工程恢复	0	0		2019	00			220.169	1636.89
1364	面	49784	419001211000049784	2001010100		157	0201	果园	30	4190011032090000000	小南姚村	4190011032010000000	承留村	3766.57		0	0	3766.57			0			GCHF	工程恢复	0	1		2019	00			257.789	3768.25
1365	面	49785	419001211000049785	2001010100		26	0201	果园	30	4190011032090000000	小南姚村	4190011032090000000	小南姚村	17530.2		0	0	17530.2			0			GCHF	工程恢复	0	0		2019	00			845.534	17538
1366	面	49786	419001211000049786	2001010100		53	0201	果园	30	4190011032090000000	小南姚村	4190011032090000000	小南姚村	1451.79		0	0	1451.79			0			GCHF	工程恢复	0	0		2019	00			201.138	1452.44
1367	面	49787	419001211000049787	2001010100		129	0201	果园	30	4190011032100000000	三皇	4190011032100000000	三皇	6120.93		0	0	6120.93			0			GCHF	工程恢复	0	0		2019	00			455.917	6123.62
1368	面	49788	419001211000049788	2001010100		137	0201	果园	30	4190011032100000000	三皇	4190011032100000000	三皇	4242.53		0	0	4242.53			0			GCHF	工程恢复	0	0		2019	00			277.07	4244.4
1369	面	49789	419001211000049789	2001010100		133	0201	果园	30	4190011032100000000	三皇	4190011032100000000	三皇	1084.43		0	0	1084.43			0			GCHF	工程恢复	0	0		2019	00			133.322	1084.91
1370	面	49790	419001211000049790	2001010100		146	0201	果园	30	4190011032100000000	三皇	4190011032100000000	三皇	2736.97		0	0	2736.97			0			GCHF	工程恢复	0	0		2019	00			201.709	2738.19
1371	面	49791	419001211000049791	2001010100		162	0201	果园	30	4190011032120000000	栗子	4190011032120000000	栗子	9732.29		0	0	9732.29			0					0	0		2019	00			446.604	9736.49
1372	面	49792	419001211000049792	2001010100		117	0201	果园	30	4190011032120000000	栗子	4190011032120000000	栗子	3935.98		0	0	3935.98			0					0	0		2019	00			246.509	3937.68
1373	面	49800	419001211000049800	2001010100		160	0201	果园	30	4190011032170000000	南沟村	4190011032270000000	南石	3924.93		0	0	3924.93			0					0	1		2019	00			306.244	3926.64
1374	面	49804	419001211000049804	2001010100		322	0201	果园	30	4190011032060000000	栲栳	4190011032060000000	栲栳	496.02		0	0	496.02			0					0	0		2019	00			119.54	496.253
1375	面	49805	419001211000049805	2001010100		361	0201	果园	30	4190011032060000000	栲栳	4190011032060000000	栲栳	3221.37		0	0	3221.37			0					0	0		2019	00			228.53	3222.86
1376	面	49806	419001211000049806	2001010100		86	0201	果园	30	4190011032260000000	北石村	4190011032260000000	北石村	20438.5		0	0	20438.5			0			GCHF	工程恢复	0	0		2019	00			683.048	20447.4
1377	面	49807	419001211000049807	2001010100		28	0201	果园	30	4190011032260000000	北石村	4190011032260000000	北石村	2805.31		0	0	2805.31			0			GCHF	工程恢复	0	0		2019	00			289.686	2806.53
1378	面	49808	419001211000049808	2001010100		104	0201	果园	30	4190011032260000000	北石村	4190011032260000000	北石村	7485.45		0	0	7485.45			0			GCHF	工程恢复	0	0		2019	00			363.086	7488.73
1379	面	49809	419001211000049809	2001010100		91	0201	果园	30	4190011032260000000	北石村	4190011032260000000	北石村	4839.55		0	0	4839.55			0			GCHF	工程恢复	0	0		2019	00			406.135	4841.67
1380	面	49810	419001211000049810	2001010100		5	0201	果园	30	4190011032260000000	北石村	4190011032260000000	北石村	20434		0	0	20434			0			GCHF	工程恢复	0	0		2019	00			1155.14	20443
1381	面	49811	419001211000049811	2001010100		2	0201	果园	30	4190011032260000000	北石村	4190011032260000000	北石村	21283.3		0	0	21283.3			0			GCHF	工程恢复	0	0		2019	00			1486.68	21292.6
1382	面	49812	419001211000049812	2001010100		81	0201	果园	30	4190011032260000000	北石村	4190011032260000000	北石村	28949.1		0	0	28949.1			0			GCHF	工程恢复	0	0		2019	00			976.736	28961.8
1383	面	49813	419001211000049813	2001010100		117	0201	果园	30	4190011032260000000	北石村	4190011032260000000	北石村	13916.9		0	0	13916.9			0			GCHF	工程恢复	0	0		2019	00			690.47	13923
1384	面	49814	419001211000049814	2001010100		121	0201	果园	30	4190011032260000000	北石村	4190011032260000000	北石村	9717.06		0	0	9717.06			0			GCHF	工程恢复	0	0		2019	00			627.1	9721.37
1385	面	49815	419001211000049815	2001010100		100	0201	果园	30	4190011032300000000	张庄村	4190011032300000000	张庄村	1556.1		0	0	1556.1			0			GCHF	工程恢复	0	0		2019	00			193.075	1556.81
1386	面	49816	419001211000049816	2001010100		28	0201	果园	30	4190011032310000000	曲阳村	4190011032310000000	曲阳村	867.43		0	0	867.43			0			GCHF	工程恢复	0	0		2019	00			136.33	867.828
1387	面	49817	419001211000049817	2001010100		69	0201	果园	30	4190011032310000000	曲阳村	4190011032310000000	曲阳村	2216.94		0	0	2216.94			0			GCHF	工程恢复	0	0		2019	00			239.541	2217.96
1388	面	49818	419001211000049818	2001010100		32	0201	果园	30	4190011032310000000	曲阳村	4190011032310000000	曲阳村	10376.2		0	0	10376.2			0			GCHF	工程恢复	0	0		2019	00			519.433	10381
1389	面	49819	419001211000049819	2001010100		342	0201	果园	30	4190011032240000000	玉阳村	4190011032240000000	玉阳村	61089.3		0	0	61089.3			0			GCHF	工程恢复	0	0		2019	00			1687.89	61115.6
1390	面	49820	419001211000049820	2001010100		210	0201	果园	30	4190011032240000000	玉阳村	4190011032240000000	玉阳村	60323.1		0	0	60323.1			0			GCHF	工程恢复	0	0		2019	00			1248.59	60349.1
1391	面	49821	419001211000049821	2001010100		286	0201	果园	30	4190011032240000000	玉阳村	4190011032240000000	玉阳村	1875.69		0	0	1875.69			0			GCHF	工程恢复	0	0		2019	00			214.175	1876.5
1392	面	49822	419001211000049822	2001010100		214	0201	果园	30	4190011032240000000	玉阳村	4190011032240000000	玉阳村	39855.1		0	0	39855.1			0			GCHF	工程恢复	0	0		2019	00			1146.15	39872.4
1393	面	49823	419001211000049823	2001010100		5	0201	果园	30	4190011032250000000	谷沱	4190011032250000000	谷沱	2697.97		0	0	2697.97			0			GCHF	工程恢复	0	0		2019	00			248.552	2699.13
1394	面	49824	419001211000049824	2001010100		2	0201	果园	30	4190011032250000000	谷沱	4190011032250000000	谷沱	652.4		0	0	652.4			0			GCHF	工程恢复	0	0		2019	00			121.013	652.682
1395	面	49825	419001211000049825	2001010100		20	0201	果园	30	4190011032260000000	北石村	4190011032260000000	北石村	6132		0	0	6132			0					0	0		2019	00			376.69	6134.66
1396	面	49826	419001211000049826	2001010100		21	0201	果园	30	4190011032260000000	北石村	4190011032260000000	北石村	4205.55		0	0	4205.55			0					0	0		2019	00			324.669	4207.37
1397	面	49827	419001211000049827	2001010100		105	0201	果园	30	4190011032260000000	北石村	4190011032260000000	北石村	1637.72		0	0	1637.72			0					0	0		2019	00			393.108	1638.43
1398	面	49828	419001211000049828	2001010100		48	0201	果园	30	4190011032260000000	北石村	4190011032260000000	北石村	23210.4		0	0	23210.4			0			GCHF	工程恢复	0	0		2019	00			795.903	23220.4
1399	面	49829	419001211000049829	2001010100		23	0201	果园	30	4190011032260000000	北石村	4190011032260000000	北石村	1543.57		0	0	1543.57			0			GCHF	工程恢复	0	0		2019	00			174.138	1544.25
1400	面	49830	419001211000049830	2001010100		22	0201	果园	30	4190011032260000000	北石村	4190011032260000000	北石村	6808.91		0	0	6808.91			0			GCHF	工程恢复	0	0		2019	00			395.492	6811.88
1401	面	49831	419001211000049831	2001010100		61	0201	果园	30	4190011032260000000	北石村	4190011032260000000	北石村	91782.5		0	0	91782.5			0			GCHF	工程恢复	0	0		2019	00			1773.64	91822.7
1402	面	49832	419001211000049832	2001010100		113	0201	果园	30	4190011032360000000	下观	4190011032360000000	下观	3386.24		0	0	3386.24			0			GCHF	工程恢复	0	0		2019	00			244.931	3387.63
1403	面	49871	419001211000049871	2001010100		147	0201	果园	30	4190011032320000000	郑窑村	4190011032320000000	郑窑村	6032.01		0	0	6032.01			0					0	0		2019	00			346.016	6034.54
1404	面	49872	419001211000049872	2001010100		81	0201	果园	30	4190011032320000000	郑窑村	4190011032320000000	郑窑村	1886.99		0	0	1886.99			0			GCHF	工程恢复	0	0		2019	00			303.002	1887.78
1405	面	49873	419001211000049873	2001010100		83	0201	果园	30	4190011032320000000	郑窑村	4190011032320000000	郑窑村	2294.32		0	0	2294.32			0			GCHF	工程恢复	0	0		2019	00			320.57	2295.28
1406	面	49901	419001211000049901	2001010100		101	0201	果园	30	4190011032320000000	郑窑村	4190011032320000000	郑窑村	2237.96		0	0	2237.96			0			GCHF	工程恢复	0	0		2019	00			238.298	2238.91
1407	面	49902	419001211000049902	2001010100		6	0201	果园	30	4190011032320000000	郑窑村	4190011032320000000	郑窑村	1251.29		0	0	1251.29			0			GCHF	工程恢复	0	0		2019	00			205.229	1251.81
1408	面	49903	419001211000049903	2001010100		104	0201	果园	30	4190011032320000000	郑窑村	4190011032320000000	郑窑村	14698.3		0	0	14698.3			0			GCHF	工程恢复	0	0		2019	00			631.637	14704.5
1409	面	49904	419001211000049904	2001010100		158	0201	果园	30	4190011032340000000	卫河	4190011032340000000	卫河	689.2		0	0	689.2			0					0	0	202	2019	00			115.583	689.476
1410	面	49905	419001211000049905	2001010100		5	0201	果园	30	4190011032340000000	卫河	4190011032340000000	卫河	2148.49		0	0	2148.49			0			GCHF	工程恢复	0	0		2019	00			210.003	2149.35
1411	面	49906	419001211000049906	2001010100		187	0201	果园	30	4190011032340000000	卫河	4190011032340000000	卫河	3350.7		0	0	3350.7			0			GCHF	工程恢复	0	0		2019	00			237.25	3352.06
1412	面	49909	419001211000049909	2001010100		94	0201	果园	30	4190011032360000000	下观	4190011032360000000	下观	10652.9		0	0	10652.9			0					0	0		2019	00			479.171	10657.3
1413	面	49959	419001211000049959	2001010100		156	0201	果园	30	4190011032490000000	高沟村	4190011032250000000	谷沱	21642.3		0	0	21642.3			0			GCHF	工程恢复	0	1		2019	00			764.941	21651.5
1414	面	50001	419001211000050001	2001010100		142	0201	果园	30	4190011032490000000	高沟村	4190011032250000000	谷沱	207.13		0	0	207.13			0			GCHF	工程恢复	0	1		2019	00			66.4702	207.216
1415	面	50192	419001211000050192	2001010100		108	0301	乔木林地	30	4190011032060000000	栲栳	4190011032060000000	栲栳	776.16		0	0	776.16			0			GCHF	工程恢复	0	0		2019	00			144.596	776.509
1416	面	50193	419001211000050193	2001010100		8	0301	乔木林地	30	4190011032060000000	栲栳	4190011032060000000	栲栳	1829.21		0	0	1829.21			0			GCHF	工程恢复	0	0		2019	00			336.885	1830.04
1417	面	50194	419001211000050194	2001010100		25	0301	乔木林地	30	4190011032060000000	栲栳	4190011032060000000	栲栳	1414.33		0	0	1414.33			0			GCHF	工程恢复	0	0		2019	00			179.841	1414.98
1418	面	50196	419001211000050196	2001010100		105	0301	乔木林地	30	4190011032140000000	小寨村	4190011032140000000	小寨村	664.65		0	0	664.65			0			GCHF	工程恢复	0	0		2019	00			185.995	664.922
1419	面	50197	419001211000050197	2001010100		10	0301	乔木林地	30	4190011032140000000	小寨村	4190011032140000000	小寨村	916.96		0	0	916.96			0			GCHF	工程恢复	0	0		2019	00			130.868	917.338
1420	面	50198	419001211000050198	2001010100		92	0301	乔木林地	30	4190011032140000000	小寨村	4190011032140000000	小寨村	4444.51		0	0	4444.51			0			GCHF	工程恢复	0	0		2019	00			283.718	4446.33
1421	面	50199	419001211000050199	2001010100		227	0301	乔木林地	30	4190011032140000000	小寨村	4190011032140000000	小寨村	1324.93		0	0	1324.93			0			GCHF	工程恢复	0	0		2019	00			156.61	1325.47
1422	面	51344	419001211000051344	2001010100		170	0301	乔木林地	30	4190011032060000000	栲栳	4190011032060000000	栲栳	6459.82		0	0	6459.82			0					0	0		2019	00			440.954	6462.82
1423	面	51345	419001211000051345	2001010100		214	0301	乔木林地	30	4190011032060000000	栲栳	4190011032060000000	栲栳	6775.45		0	0	6775.45			0					0	0		2019	00			544.254	6778.6
1424	面	51346	419001211000051346	2001010100		105	0301	乔木林地	30	4190011032060000000	栲栳	4190011032060000000	栲栳	12068.5		0	0	12068.5			0					0	0		2019	00			604.959	12074.1
1425	面	51347	419001211000051347	2001010100		223	0301	乔木林地	30	4190011032060000000	栲栳	4190011032060000000	栲栳	3166.88		0	0	3166.88			0			GCHF	工程恢复	0	0		2019	00			265.631	3168.31
1426	面	51410	419001211000051410	2001010100		225	0301	乔木林地	30	4190011032140000000	小寨村	4190011032140000000	小寨村	845.74		0	0	845.74			0			GCHF	工程恢复	0	0		2019	00			212.482	846.089
1427	面	51954	419001211000051954	2001010100		288	0301	乔木林地	30	4190011032060000000	栲栳	4190011032060000000	栲栳	6620.08		0	0	6620.08			0					0	0		2019	00			433.056	6623.13
1428	面	51955	419001211000051955	2001010100		203	0301	乔木林地	30	4190011032060000000	栲栳	4190011032060000000	栲栳	546.55		0	0	546.55			0					0	0		2019	00			106.718	546.799
1429	面	51957	419001211000051957	2001010100		394	0301	乔木林地	30	4190011032010000000	承留村	4190011032010000000	承留村	31245.5		0	0	31245.5			0					0	0		2019	00			1092.32	31259.7
1430	面	51958	419001211000051958	2001010100		412	0301	乔木林地	30	4190011032010000000	承留村	4190011032010000000	承留村	9315.18		0	0	9315.18			0					0	0		2019	00			643.153	9319.45
1431	面	51959	419001211000051959	2001010100		212	0301	乔木林地	30	4190011032010000000	承留村	4190011032010000000	承留村	484.66		0	0	484.66			0			GCHF	工程恢复	0	0		2019	00			83.3358	484.876
1432	面	51960	419001211000051960	2001010100		372	0301	乔木林地	30	4190011032010000000	承留村	4190011032010000000	承留村	628.47		0	0	628.47			0			GCHF	工程恢复	0	0		2019	00			174.518	628.749
1433	面	51961	419001211000051961	2001010100		373	0301	乔木林地	30	4190011032010000000	承留村	4190011032010000000	承留村	1309.35		0	0	1309.35			0			GCHF	工程恢复	0	0		2019	00			246.287	1309.94
1434	面	51962	419001211000051962	2001010100		338	0301	乔木林地	30	4190011032010000000	承留村	4190011032010000000	承留村	2134.4		0	0	2134.4			0			GCHF	工程恢复	0	0		2019	00			313.363	2135.35
1435	面	51963	419001211000051963	2001010100		215	0301	乔木林地	30	4190011032010000000	承留村	4190011032010000000	承留村	7817.58		0	0	7817.58			0			GCHF	工程恢复	0	0		2019	00			412.162	7821.07
1436	面	51964	419001211000051964	2001010100		246	0301	乔木林地	30	4190011032010000000	承留村	4190011032010000000	承留村	5818.67		0	0	5818.67			0			GCHF	工程恢复	0	0		2019	00			415.017	5821.28
1437	面	52054	419001211000052054	2001010100		66	0301	乔木林地	30	4190011032180000000	南杜	4190011032180000000	南杜	1841.52		0	0	1841.52			0			GCHF	工程恢复	0	0		2019	00			189.159	1842.39
1438	面	52056	419001211000052056	2001010100		1	0301	乔木林地	30	4190011032200000000	西平新村	4190011032200000000	西平新村	30623		0	0	30623			0			GCHF	工程恢复	0	0		2019	00			788.751	30636.5
1439	面	52057	419001211000052057	2001010100		7	0301	乔木林地	30	4190011032200000000	西平新村	4190011032200000000	西平新村	25024.7		0	0	25024.7			0			GCHF	工程恢复	0	0		2019	00			814.551	25035.8
1440	面	52058	419001211000052058	2001010100		3	0301	乔木林地	30	4190011032200000000	西平新村	4190011032200000000	西平新村	1957.32		0	0	1957.32			0			GCHF	工程恢复	0	0		2019	00			252.802	1958.19
1441	面	52059	419001211000052059	2001010100		8	0301	乔木林地	30	4190011032210000000	韩村	4190011032210000000	韩村	10093.8		0	0	10093.8			0			GCHF	工程恢复	0	0		2019	00			867.262	10098.7
1442	面	52061	419001211000052061	2001010100		35	0301	乔木林地	30	4190011032220000000	西官桥村	4190011032220000000	西官桥村	2162.2		0	0	2162.2			0					0	0		2019	00			210.929	2163.23
1443	面	52062	419001211000052062	2001010100		71	0301	乔木林地	30	4190011032220000000	西官桥村	4190011032220000000	西官桥村	800.25		0	0	800.25			0					0	0		2019	00			197.552	800.635
1444	面	52063	419001211000052063	2001010100		81	0301	乔木林地	30	4190011032220000000	西官桥村	4190011032220000000	西官桥村	4395.61		0	0	4395.61			0			GCHF	工程恢复	0	0		2019	00			275.635	4397.69
1445	面	52064	419001211000052064	2001010100		19	0301	乔木林地	30	4190011032220000000	西官桥村	4190011032220000000	西官桥村	15953.9		0	0	15953.9			0			GCHF	工程恢复	0	0		2019	00			751.741	15961.5
1446	面	52075	419001211000052075	2001010100		143	0301	乔木林地	30	4190011032360000000	下观	4190011032360000000	下观	118594		0	0	118594			0					0	0		2019	00			2129.16	118642
1447	面	52076	419001211000052076	2001010100		73	0301	乔木林地	30	4190011032360000000	下观	4190011032360000000	下观	6189.68		0	0	6189.68			0					0	0		2019	00			333.917	6192.22
1448	面	52128	419001211000052128	2001010100		11	0301	乔木林地	30	4190011032130000000	当庄村	4190011032130000000	当庄村	4905.89		0	0	4905.89			0			GCHF	工程恢复	0	0		2019	00			327.756	4907.96
1449	面	52129	419001211000052129	2001010100		24	0301	乔木林地	30	4190011032130000000	当庄村	4190011032130000000	当庄村	10859.2		0	0	10859.2			0			GCHF	工程恢复	0	0		2019	00			611.714	10863.8
1450	面	52130	419001211000052130	2001010100		31	0301	乔木林地	30	4190011032130000000	当庄村	4190011032130000000	当庄村	2786.27		0	0	2786.27			0			GCHF	工程恢复	0	0		2019	00			410.217	2787.44
1451	面	52131	419001211000052131	2001010100		63	0301	乔木林地	30	4190011032130000000	当庄村	4190011032130000000	当庄村	4561.33		0	0	4561.33			0			GCHF	工程恢复	0	0		2019	00			298.462	4563.26
1452	面	52132	419001211000052132	2001010100		60	0301	乔木林地	30	4190011032130000000	当庄村	4190011032130000000	当庄村	2840.63		0	0	2840.63			0			GCHF	工程恢复	0	0		2019	00			269.535	2841.83
1453	面	52133	419001211000052133	2001010100		47	0301	乔木林地	30	4190011032130000000	当庄村	4190011032130000000	当庄村	16710.3		0	0	16710.3			0			GCHF	工程恢复	0	0		2019	00			910.14	16717.4
1454	面	52134	419001211000052134	2001010100		96	0301	乔木林地	30	4190011032140000000	小寨村	4190011032140000000	小寨村	769.42		0	0	769.42			0			GCHF	工程恢复	0	0		2019	00			143.676	769.739
1455	面	52135	419001211000052135	2001010100		30	0301	乔木林地	30	4190011032140000000	小寨村	4190011032140000000	小寨村	1844.7		0	0	1844.7			0			GCHF	工程恢复	0	0		2019	00			220.549	1845.46
1456	面	52136	419001211000052136	2001010100		144	0301	乔木林地	30	4190011032140000000	小寨村	4190011032140000000	小寨村	4994.67		0	0	4994.67			0			GCHF	工程恢复	0	0		2019	00			389.045	4996.74
1457	面	52137	419001211000052137	2001010100		294	0301	乔木林地	30	4190011032140000000	小寨村	4190011032140000000	小寨村	1830.82		0	0	1830.82			0			GCHF	工程恢复	0	0		2019	00			247.746	1831.59
1458	面	52138	419001211000052138	2001010100		383	0301	乔木林地	30	4190011032140000000	小寨村	4190011032140000000	小寨村	1312.48		0	0	1312.48			0			GCHF	工程恢复	0	0		2019	00			192.638	1313.02
1459	面	52139	419001211000052139	2001010100		360	0301	乔木林地	30	4190011032140000000	小寨村	4190011032140000000	小寨村	708.79		0	0	708.79			0			GCHF	工程恢复	0	0		2019	00			182.599	709.087
1460	面	52140	419001211000052140	2001010100		334	0301	乔木林地	30	4190011032140000000	小寨村	4190011032140000000	小寨村	1348.48		0	0	1348.48			0			GCHF	工程恢复	0	0		2019	00			183.599	1349.05
1461	面	52162	419001211000052162	2001010100		169	0301	乔木林地	30	4190011032130000000	当庄村	4190011032130000000	当庄村	45801.1		0	0	45801.1			0					0	0		2019	00			1009.6	45820.6
1462	面	52163	419001211000052163	2001010100		168	0301	乔木林地	30	4190011032130000000	当庄村	4190011032130000000	当庄村	67292.6		0	0	67292.6			0					0	0		2019	00			1494.17	67321.3
1463	面	52164	419001211000052164	2001010100		109	0301	乔木林地	30	4190011032130000000	当庄村	4190011032130000000	当庄村	12485.7		0	0	12485.7			0					0	0		2019	00			546.636	12491.1
1464	面	52165	419001211000052165	2001010100		1	0301	乔木林地	30	4190011032130000000	当庄村	4190011032130000000	当庄村	4873.67		0	0	4873.67			0			GCHF	工程恢复	0	0		2019	00			431.958	4875.71
1465	面	52166	419001211000052166	2001010100		5	0301	乔木林地	30	4190011032130000000	当庄村	4190011032130000000	当庄村	3099.69		0	0	3099.69			0			GCHF	工程恢复	0	0		2019	00			263.2	3100.99
1466	面	52167	419001211000052167	2001010100		341	0301	乔木林地	30	4190011032140000000	小寨村	4190011032140000000	小寨村	1283.88		0	0	1283.88			0			GCHF	工程恢复	0	0		2019	00			162.776	1284.42
1467	面	52168	419001211000052168	2001010100		362	0301	乔木林地	30	4190011032140000000	小寨村	4190011032140000000	小寨村	3178.26		0	0	3178.26			0			GCHF	工程恢复	0	0		2019	00			322.206	3179.6
1468	面	52169	419001211000052169	2001010100		365	0301	乔木林地	30	4190011032140000000	小寨村	4190011032140000000	小寨村	776.11		0	0	776.11			0			GCHF	工程恢复	0	0		2019	00			139.595	776.441
1469	面	52239	419001211000052239	2001010100		89	0301	乔木林地	30	4190011032100000000	三皇	4190011032100000000	三皇	2511.99		0	0	2511.99			0			GCHF	工程恢复	0	0		2019	00			208.746	2513.1
1470	面	52240	419001211000052240	2001010100		77	0301	乔木林地	30	4190011032110000000	东张村	4190011032110000000	东张村	20430		0	0	20430			0			GCHF	工程恢复	0	0		2019	00			995.197	20439
1471	面	52241	419001211000052241	2001010100		223	0301	乔木林地	30	4190011032110000000	东张村	4190011032120000000	栗子	732.74		0	0	732.74			0			GCHF	工程恢复	0	1		2019	00			166.718	733.057
1472	面	52242	419001211000052242	2001010100		333	0301	乔木林地	30	4190011032120000000	栗子	4190011032120000000	栗子	2945.68		0	0	2945.68			0					0	0		2019	00			242.552	2946.93
1473	面	52243	419001211000052243	2001010100		332	0301	乔木林地	30	4190011032120000000	栗子	4190011032120000000	栗子	647.23		0	0	647.23			0					0	0		2019	00			137.178	647.506
1474	面	52244	419001211000052244	2001010100		25	0301	乔木林地	30	4190011032120000000	栗子	4190011032120000000	栗子	5168.85		0	0	5168.85			0					0	0		2019	00			313.423	5171.04
1475	面	52245	419001211000052245	2001010100		336	0301	乔木林地	30	4190011032120000000	栗子	4190011032120000000	栗子	2166.84		0	0	2166.84			0					0	0		2019	00			259.662	2167.76
1476	面	52246	419001211000052246	2001010100		40	0301	乔木林地	30	4190011032120000000	栗子	4190011032120000000	栗子	7726.06		0	0	7726.06			0					0	0		2019	00			908.765	7729.36
1477	面	52247	419001211000052247	2001010100		47	0301	乔木林地	30	4190011032120000000	栗子	4190011032120000000	栗子	48452.9		0	0	48452.9			0					0	0		2019	00			2244.05	48473.6
1478	面	52248	419001211000052248	2001010100		130	0301	乔木林地	30	4190011032120000000	栗子	4190011032120000000	栗子	4559.17		0	0	4559.17			0					0	0		2019	00			295.319	4561.12
1479	面	52249	419001211000052249	2001010100		83	0301	乔木林地	30	4190011032120000000	栗子	4190011032120000000	栗子	131867		0	0	131867			0					0	0		2019	00			2910.13	131924
1480	面	52250	419001211000052250	2001010100		38	0301	乔木林地	30	4190011032120000000	栗子	4190011032120000000	栗子	8162.17		0	0	8162.17			0					0	0		2019	00			473.121	8165.67
1481	面	52311	419001211000052311	2001010100		343	0204	其他园地	30	4190011032240000000	玉阳村	4190011032240000000	玉阳村	743.31		0	0	743.31			0			GCHF	工程恢复	0	0		2019	00			125.274	743.63
1482	面	52312	419001211000052312	2001010100		345	0204	其他园地	30	4190011032240000000	玉阳村	4190011032240000000	玉阳村	4189.8		0	0	4189.8			0			GCHF	工程恢复	0	0		2019	00			272.963	4191.62
1483	面	52313	419001211000052313	2001010100		315	0204	其他园地	30	4190011032240000000	玉阳村	4190011032240000000	玉阳村	4957.31		0	0	4957.31			0			GCHF	工程恢复	0	0		2019	00			295.719	4959.46
1484	面	52314	419001211000052314	2001010100		119	0204	其他园地	30	4190011032260000000	北石村	4190011032260000000	北石村	747.05		0	0	747.05			0			GCHF	工程恢复	0	0		2019	00			114.944	747.382
1485	面	52315	419001211000052315	2001010100		180	0204	其他园地	30	4190011032330000000	李八庄村	4190011032330000000	李八庄村	5251.92		0	0	5251.92			0			GCHF	工程恢复	0	0		2019	00			331.766	5254.06
1486	面	52328	419001211000052328	2001010100		423	0204	其他园地	30	4190011032010000000	承留村	4190011032010000000	承留村	3849.79		0	0	3849.79			0					0	0		2019	00			230.289	3851.54
1487	面	52329	419001211000052329	2001010100		21	0204	其他园地	30	4190011032020000000	周庄	4190011032020000000	周庄	11689.9		0	0	11689.9			0			GCHF	工程恢复	0	0		2019	00			479.982	11695.3
1488	面	52331	419001211000052331	2001010100		186	0204	其他园地	30	4190011032060000000	栲栳	4190011032060000000	栲栳	3399.78		0	0	3399.78			0					0	0		2019	00			248.101	3401.34
1489	面	52332	419001211000052332	2001010100		404	0204	其他园地	30	4190011032060000000	栲栳	4190011032060000000	栲栳	2299.36		0	0	2299.36			0			GCHF	工程恢复	0	0		2019	00			244.994	2300.41
1490	面	52333	419001211000052333	2001010100		172	0204	其他园地	30	4190011032060000000	栲栳	4190011032060000000	栲栳	1159.3		0	0	1159.3			0			GCHF	工程恢复	0	0		2019	00			162.905	1159.84
1491	面	52334	419001211000052334	2001010100		40	0204	其他园地	30	4190011032150000000	南姚河西村	4190011032150000000	南姚河西村	6394.27		0	0	6394.27			0					0	0		2019	00			330.527	6397.25
1492	面	52335	419001211000052335	2001010100		51	0204	其他园地	30	4190011032150000000	南姚河西村	4190011032150000000	南姚河西村	31299.7		0	0	31299.7			0					0	0		2019	00			715.598	31314.3
1493	面	52336	419001211000052336	2001010100		55	0204	其他园地	30	4190011032240000000	玉阳村	4190011032240000000	玉阳村	1358.08		0	0	1358.08			0					0	0		2019	00			200.957	1358.66
1494	面	52433	419001211000052433	2001010100		153	0204	其他园地	30	4190011032330000000	李八庄村	4190011032330000000	李八庄村	3631.23		0	0	3631.23			0			GCHF	工程恢复	0	0		2019	00			243.812	3632.73
1495	面	52438	419001211000052438	2001010100		78	0204	其他园地	30	4190011032480000000	王拐新村	4190011032160000000	南姚河东村	8738.42		0	0	8738.42			0			GCHF	工程恢复	0	1		2019	00			394.747	8742.54
1496	面	52581	419001211000052581	2001010100		17	0301	乔木林地	10	4190011032500000000	大沟河林场	4190011032410000000	孤树村	16153.3		0	0	16153.3			0					0	0		2019	00			923.314	16160.3
1497	面	52620	419001211000052620	2001010100		337	0301	乔木林地	10	4190011032500000000	大沟河林场	4190011032120000000	栗子	51116.9		0	0	51116.9			0					0	0		2019	00			1130.17	51139
1498	面	52623	419001211000052623	2001010100		383	0301	乔木林地	10	4190011032500000000	大沟河林场	4190011032160000000	南姚河东村	2610.33		0	0	2610.33			0			GCHF	工程恢复	0	0		2019	00			208.777	2611.55
1499	面	52718	419001211000052718	2001010100		7	0301	乔木林地	10	4190011032500000000	大沟河林场	4190011032410000000	孤树村	7194.16		0	0	7194.16			0					0	0		2019	00			357.093	7197.27
1500	面	53064	419001211000053064	2001010100		381	0301	乔木林地	20	4190010000000000000	济源市	4190011032240000000	玉阳村	1474.57		0	0	1474.57			0					0	0		2019	00			190.693	1475.2
1501	面	53065	419001211000053065	2001010100		62	0301	乔木林地	20	4190010000000000000	济源市	4190011032250000000	谷沱	1130.94		0	0	1130.94			0					0	0		2019	00			169.155	1131.42
1502	面	53066	419001211000053066	2001010100		64	0301	乔木林地	20	4190010000000000000	济源市	4190011032250000000	谷沱	3055.33		0	0	3055.33			0					0	0		2019	00			311.926	3056.62
1503	面	53067	419001211000053067	2001010100		19	0301	乔木林地	20	4190010000000000000	济源市	4190011032250000000	谷沱	1218.64		0	0	1218.64			0					0	0		2019	00			357.358	1219.16
1504	面	53068	419001211000053068	2001010100		22	0301	乔木林地	20	4190010000000000000	济源市	4190011032250000000	谷沱	572.72		0	0	572.72			0					0	0		2019	00			174.264	572.968
1505	面	53069	419001211000053069	2001010100		25	0301	乔木林地	20	4190010000000000000	济源市	4190011032250000000	谷沱	635.65		0	0	635.65			0					0	0		2019	00			156.583	635.921
1506	面	53070	419001211000053070	2001010100		18	0301	乔木林地	20	4190010000000000000	济源市	4190011032260000000	北石村	1809.17		0	0	1809.17			0			GCHF	工程恢复	0	0		2019	00			207.511	1809.97
1507	面	53071	419001211000053071	2001010100		14	0301	乔木林地	20	4190010000000000000	济源市	4190011032280000000	北勋	1382.34		0	0	1382.34			0					0	0		2019	00			154.568	1382.96
1508	面	53133	419001211000053133	2001010100		39	0301	乔木林地	20	4190010000000000000	济源市	4190011032020000000	周庄	1445.74		0	0	1445.74			0					0	0		2019	00			162.191	1446.41
1509	面	53146	419001211000053146	2001010100		101	0301	乔木林地	20	4190010000000000000	济源市	4190011032330000000	李八庄村	893.11		0	0	893.11			0					0	0		2019	00			136.116	893.48
1510	面	53148	419001211000053148	2001010100		180	0301	乔木林地	20	4190010000000000000	济源市	4190011032340000000	卫河	679.95		0	0	679.95			0					0	0		2019	00			138.743	680.228
1511	面	53176	419001211000053176	2001010100		145	0301	乔木林地	20	4190010000000000000	济源市	4190011032110000000	东张村	1467.23		0	0	1467.23			0					0	0		2019	00			242.676	1467.87
1512	面	53177	419001211000053177	2001010100		147	0301	乔木林地	20	4190010000000000000	济源市	4190011032110000000	东张村	2811.61		0	0	2811.61			0					0	0		2019	00			359.417	2812.83
1513	面	53178	419001211000053178	2001010100		238	0301	乔木林地	20	4190010000000000000	济源市	4190011032120000000	栗子	9437.05		0	0	9437.05			0					0	0		2019	00			740.043	9441.09
1514	面	53179	419001211000053179	2001010100		153	0301	乔木林地	20	4190010000000000000	济源市	4190011032130000000	当庄村	1156.96		0	0	1156.96			0					0	0		2019	00			159.72	1157.45
1515	面	53180	419001211000053180	2001010100		155	0301	乔木林地	20	4190010000000000000	济源市	4190011032130000000	当庄村	150.31		0	0	150.31			0					0	0		2019	00			65.2943	150.379
1516	面	53181	419001211000053181	2001010100		163	0301	乔木林地	20	4190010000000000000	济源市	4190011032130000000	当庄村	39066.2		0	0	39066.2			0					0	0		2019	00			1223.58	39083
1517	面	53182	419001211000053182	2001010100		371	0301	乔木林地	20	4190010000000000000	济源市	4190011032140000000	小寨村	225.7		0	0	225.7			0					0	0		2019	00			65.0468	225.792
1518	面	53183	419001211000053183	2001010100		277	0301	乔木林地	20	4190010000000000000	济源市	4190011032140000000	小寨村	1389.94		0	0	1389.94			0					0	0		2019	00			321.581	1390.52
1519	面	53184	419001211000053184	2001010100		248	0301	乔木林地	20	4190010000000000000	济源市	4190011032140000000	小寨村	16701.9		0	0	16701.9			0					0	0		2019	00			929.474	16708.9
1520	面	53185	419001211000053185	2001010100		289	0301	乔木林地	20	4190010000000000000	济源市	4190011032140000000	小寨村	11797.7		0	0	11797.7			0					0	0		2019	00			508.243	11802.6
1521	面	53186	419001211000053186	2001010100		290	0301	乔木林地	20	4190010000000000000	济源市	4190011032140000000	小寨村	28765.8		0	0	28765.8			0					0	0		2019	00			1225.71	28777.9
1522	面	53187	419001211000053187	2001010100		27	0301	乔木林地	20	4190010000000000000	济源市	4190011032150000000	南姚河西村	3549.8		0	0	3549.8			0					0	0		2019	00			374.47	3551.47
1523	面	53188	419001211000053188	2001010100		137	0301	乔木林地	20	4190010000000000000	济源市	4190011032320000000	郑窑村	888.18		0	0	888.18			0					0	0		2019	00			151.545	888.551
1524	面	53190	419001211000053190	2001010100		149	0301	乔木林地	20	4190010000000000000	济源市	4190011032320000000	郑窑村	2641.76		0	0	2641.76			0					0	0		2019	00			326.856	2642.87
1525	面	53206	419001211000053206	2001010100		131	0301	乔木林地	20	4190010000000000000	济源市	4190011032320000000	郑窑村	1183.47		0	0	1183.47			0					0	0		2019	00			206.921	1183.97
1526	面	53207	419001211000053207	2001010100		144	0301	乔木林地	20	4190010000000000000	济源市	4190011032320000000	郑窑村	12987.7		0	0	12987.7			0					0	0		2019	00			885.947	12993.1
1527	面	53208	419001211000053208	2001010100		124	0301	乔木林地	20	4190010000000000000	济源市	4190011032320000000	郑窑村	3922.4		0	0	3922.4			0					0	0		2019	00			381.038	3924.06
1528	面	53210	419001211000053210	2001010100		150	0301	乔木林地	20	4190010000000000000	济源市	4190011032320000000	郑窑村	1465.94		0	0	1465.94			0			GCHF	工程恢复	0	0		2019	00			156.557	1466.56
1529	面	53211	419001211000053211	2001010100		29	0301	乔木林地	20	4190010000000000000	济源市	4190011032330000000	李八庄村	1824.81		0	0	1824.81			0					0	0		2019	00			181.188	1825.56
1530	面	53212	419001211000053212	2001010100		5	0301	乔木林地	20	4190010000000000000	济源市	4190011032330000000	李八庄村	1676.77		0	0	1676.77			0					0	0		2019	00			293.762	1677.46
1531	面	53415	419001211000053415	2001010100		54	0301	乔木林地	20	4190011150000000000	蟒河林场	4190011032370000000	虎岭	27287.1		0	0	27287.1			0					0	0		2019	00			913.953	27298.1
1532	面	53425	419001211000053425	2001010100		211	0301	乔木林地	20	4190011150000000000	蟒河林场	4190011032330000000	李八庄村	20615.5		0	0	20615.5			0					0	0		2019	00			740.256	20623.9
1533	面	53426	419001211000053426	2001010100		212	0301	乔木林地	20	4190011150000000000	蟒河林场	4190011032330000000	李八庄村	8618.96		0	0	8618.96			0					0	0		2019	00			542.935	8622.47
1534	面	53427	419001211000053427	2001010100		191	0301	乔木林地	20	4190011150000000000	蟒河林场	4190011032340000000	卫河	129963		0	0	129963			0					0	0		2019	00			2062.8	130016
1535	面	53428	419001211000053428	2001010100		194	0301	乔木林地	20	4190011150000000000	蟒河林场	4190011032340000000	卫河	1041.23		0	0	1041.23			0					0	0		2019	00			177.941	1041.65
1536	面	53429	419001211000053429	2001010100		73	0301	乔木林地	20	4190011150000000000	蟒河林场	4190011032340000000	卫河	9090.81		0	0	9090.81			0					0	0		2019	00			494.133	9094.52
1537	面	53434	419001211000053434	2001010100		37	0301	乔木林地	30	4190011030000000000	承留镇	4190011032060000000	栲栳	1403.99		0	0	1403.99			0					0	1		2019	00			236.942	1404.63
1538	面	53435	419001211000053435	2001010100		95	0301	乔木林地	30	4190011030000000000	承留镇	4190011032060000000	栲栳	22509.7		0	0	22509.7			0					0	1		2019	00			664.027	22520.1
1539	面	53438	419001211000053438	2001010100		211	0301	乔木林地	20	4190011150000000000	蟒河林场	4190011032400000000	张河	3.10133e+06		0	0	3.10133e+06			0					0	0		2019	00			21612	3.10257e+06
1540	面	53450	419001211000053450	2001010100		34	0301	乔木林地	30	4190011030000000000	承留镇	4190011032060000000	栲栳	8472.42		0	0	8472.42			0			GCHF	工程恢复	0	1		2019	00			588.701	8476.31
1541	面	53451	419001211000053451	2001010100		120	0301	乔木林地	30	4190011030000000000	承留镇	4190011032300000000	张庄村	5989.15		0	0	5989.15			0					0	1		2019	00			646.675	5991.87
1542	面	53457	419001211000053457	2001010100		116	0301	乔木林地	30	4190011030000000000	承留镇	4190011032370000000	虎岭	777411		0	0	777411			0					0	1		2019	00			6594.08	777722
1543	面	53458	419001211000053458	2001010100		117	0301	乔木林地	30	4190011030000000000	承留镇	4190011032370000000	虎岭	55655.5		0	0	55655.5			0					0	1		2019	00			943.068	55677.9
1544	面	53459	419001211000053459	2001010100		211	0301	乔木林地	30	4190011032010000000	承留村	4190011032010000000	承留村	7533.13		0	0	7533.13			0					0	0		2019	00			347.934	7536.48
1545	面	53460	419001211000053460	2001010100		414	0301	乔木林地	30	4190011032010000000	承留村	4190011032010000000	承留村	280915		0	0	280915			0					0	0		2019	00			6483.14	281040
1546	面	53461	419001211000053461	2001010100		31	0301	乔木林地	30	4190011032010000000	承留村	4190011032010000000	承留村	1745.69		0	0	1745.69			0					0	0		2019	00			203.272	1746.47
1547	面	53462	419001211000053462	2001010100		245	0301	乔木林地	30	4190011032010000000	承留村	4190011032010000000	承留村	2740.76		0	0	2740.76			0					0	0		2019	00			272.635	2741.99
1548	面	53463	419001211000053463	2001010100		419	0301	乔木林地	30	4190011032010000000	承留村	4190011032010000000	承留村	13908.9		0	0	13908.9			0					0	0		2019	00			873.3	13915.1
1549	面	53464	419001211000053464	2001010100		432	0301	乔木林地	30	4190011032010000000	承留村	4190011032010000000	承留村	1149.42		0	0	1149.42			0					0	0		2019	00			139.204	1149.94
1550	面	53465	419001211000053465	2001010100		433	0301	乔木林地	30	4190011032010000000	承留村	4190011032010000000	承留村	13727.5		0	0	13727.5			0					0	0		2019	00			619.061	13733.6
1551	面	53466	419001211000053466	2001010100		250	0301	乔木林地	30	4190011032010000000	承留村	4190011032010000000	承留村	873.97		0	0	873.97			0					0	0		2019	00			176.321	874.36
1552	面	53467	419001211000053467	2001010100		342	0301	乔木林地	30	4190011032010000000	承留村	4190011032010000000	承留村	60432.3		0	0	60432.3			0					0	0		2019	00			1503.98	60459.5
1553	面	53468	419001211000053468	2001010100		291	0301	乔木林地	30	4190011032010000000	承留村	4190011032010000000	承留村	1688.62		0	0	1688.62			0					0	0		2019	00			205.424	1689.38
1554	面	53469	419001211000053469	2001010100		344	0301	乔木林地	30	4190011032010000000	承留村	4190011032010000000	承留村	6289.75		0	0	6289.75			0					0	0		2019	00			394.956	6292.59
1555	面	53470	419001211000053470	2001010100		422	0301	乔木林地	30	4190011032010000000	承留村	4190011032010000000	承留村	175363		0	0	175363			0					0	0		2019	00			3110.35	175443
1556	面	53471	419001211000053471	2001010100		296	0301	乔木林地	30	4190011032010000000	承留村	4190011032010000000	承留村	5312.71		0	0	5312.71			0					0	0		2019	00			458.195	5315.11
1557	面	53472	419001211000053472	2001010100		346	0301	乔木林地	30	4190011032010000000	承留村	4190011032010000000	承留村	2760.56		0	0	2760.56			0					0	0		2019	00			254.467	2761.81
1558	面	53473	419001211000053473	2001010100		23	0301	乔木林地	30	4190011032010000000	承留村	4190011032010000000	承留村	5313.02		0	0	5313.02			0					0	0		2019	00			448.66	5315.41
1559	面	53474	419001211000053474	2001010100		6	0301	乔木林地	30	4190011032010000000	承留村	4190011032010000000	承留村	2287.29		0	0	2287.29			0					0	0		2019	00			212.811	2288.33
1560	面	53475	419001211000053475	2001010100		364	0301	乔木林地	30	4190011032010000000	承留村	4190011032010000000	承留村	3134.66		0	0	3134.66			0					0	0		2019	00			364.141	3136.09
1561	面	53476	419001211000053476	2001010100		1	0301	乔木林地	30	4190011032010000000	承留村	4190011032010000000	承留村	1154.54		0	0	1154.54			0					0	0		2019	00			176.74	1155.06
1562	面	53477	419001211000053477	2001010100		392	0301	乔木林地	30	4190011032010000000	承留村	4190011032010000000	承留村	1514.08		0	0	1514.08			0					0	0		2019	00			187.979	1514.77
1563	面	53478	419001211000053478	2001010100		2	0301	乔木林地	30	4190011032010000000	承留村	4190011032010000000	承留村	9408.28		0	0	9408.28			0					0	0		2019	00			474.33	9412.56
1564	面	53479	419001211000053479	2001010100		49	0301	乔木林地	30	4190011032060000000	栲栳	4190011032060000000	栲栳	1190.55		0	0	1190.55			0					0	0		2019	00			171.203	1191.09
1565	面	53480	419001211000053480	2001010100		110	0301	乔木林地	30	4190011032060000000	栲栳	4190011032060000000	栲栳	10705.2		0	0	10705.2			0					0	0		2019	00			870.374	10710
1566	面	53481	419001211000053481	2001010100		26	0301	乔木林地	30	4190011032060000000	栲栳	4190011032060000000	栲栳	1827.17		0	0	1827.17			0					0	0		2019	00			354.601	1828.01
1567	面	53482	419001211000053482	2001010100		188	0301	乔木林地	30	4190011032060000000	栲栳	4190011032060000000	栲栳	5797.47		0	0	5797.47			0					0	0		2019	00			455.123	5800.12
1568	面	53483	419001211000053483	2001010100		115	0301	乔木林地	30	4190011032060000000	栲栳	4190011032060000000	栲栳	2128.98		0	0	2128.98			0					0	0		2019	00			255.091	2129.96
1569	面	53488	419001211000053488	2001010100		60	0301	乔木林地	30	4190011032070000000	安腰	4190011032070000000	安腰	18326.2		0	0	18326.2			0			GCHF	工程恢复	0	0		2019	00			866.652	18334.5
1570	面	53489	419001211000053489	2001010100		63	0301	乔木林地	30	4190011032070000000	安腰	4190011032070000000	安腰	1038.38		0	0	1038.38			0			GCHF	工程恢复	0	0		2019	00			155.342	1038.85
1571	面	53490	419001211000053490	2001010100		144	0301	乔木林地	30	4190011032080000000	孔庄村	4190011032080000000	孔庄村	1590.46		0	0	1590.46			0					0	0		2019	00			210.733	1591.18
1572	面	53491	419001211000053491	2001010100		34	0301	乔木林地	30	4190011032110000000	东张村	4190011032110000000	东张村	2950.13		0	0	2950.13			0			GCHF	工程恢复	0	0		2019	00			428.748	2951.43
1573	面	53492	419001211000053492	2001010100		69	0301	乔木林地	30	4190011032110000000	东张村	4190011032110000000	东张村	5455.19		0	0	5455.19			0			GCHF	工程恢复	0	0		2019	00			521.194	5457.59
1574	面	53493	419001211000053493	2001010100		47	0301	乔木林地	30	4190011032110000000	东张村	4190011032110000000	东张村	6327.04		0	0	6327.04			0			GCHF	工程恢复	0	0		2019	00			533.911	6329.84
1575	面	53494	419001211000053494	2001010100		75	0301	乔木林地	30	4190011032110000000	东张村	4190011032110000000	东张村	26950.1		0	0	26950.1			0			GCHF	工程恢复	0	0		2019	00			965.79	26962
1576	面	53495	419001211000053495	2001010100		96	0301	乔木林地	30	4190011032110000000	东张村	4190011032110000000	东张村	3473.08		0	0	3473.08			0			GCHF	工程恢复	0	0		2019	00			300.454	3474.62
1577	面	53496	419001211000053496	2001010100		101	0301	乔木林地	30	4190011032110000000	东张村	4190011032110000000	东张村	2779.01		0	0	2779.01			0			GCHF	工程恢复	0	0		2019	00			233.046	2780.25
1578	面	53497	419001211000053497	2001010100		10	0301	乔木林地	30	4190011032060000000	栲栳	4190011032060000000	栲栳	483.72		0	0	483.72			0					0	0		2019	00			89.1444	483.943
1579	面	53498	419001211000053498	2001010100		148	0301	乔木林地	30	4190011032060000000	栲栳	4190011032060000000	栲栳	5603.66		0	0	5603.66			0					0	0		2019	00			341.531	5606.23
1580	面	53499	419001211000053499	2001010100		313	0301	乔木林地	30	4190011032060000000	栲栳	4190011032060000000	栲栳	5996.68		0	0	5996.68			0					0	0		2019	00			482.746	5999.43
1581	面	53500	419001211000053500	2001010100		33	0301	乔木林地	30	4190011032010000000	承留村	4190011032010000000	承留村	3772.32		0	0	3772.32			0			GCHF	工程恢复	0	0		2019	00			394.024	3774.01
1582	面	53501	419001211000053501	2001010100		313	0301	乔木林地	30	4190011032010000000	承留村	4190011032010000000	承留村	1428.46		0	0	1428.46			0			GCHF	工程恢复	0	0		2019	00			191.447	1429.11
1583	面	53502	419001211000053502	2001010100		248	0301	乔木林地	30	4190011032010000000	承留村	4190011032010000000	承留村	28306.2		0	0	28306.2			0			GCHF	工程恢复	0	0		2019	00			1174.65	28318.9
1584	面	53503	419001211000053503	2001010100		188	0301	乔木林地	30	4190011032010000000	承留村	4190011032010000000	承留村	2678.4		0	0	2678.4			0			GCHF	工程恢复	0	0		2019	00			327.408	2679.61
1585	面	53505	419001211000053505	2001010100		11	0301	乔木林地	30	4190011032050000000	花石	4190011032050000000	花石	3388.74		0	0	3388.74			0			GCHF	工程恢复	0	0		2019	00			354.066	3390.31
1586	面	53506	419001211000053506	2001010100		76	0301	乔木林地	30	4190011032050000000	花石	4190011032050000000	花石	43867.6		0	0	43867.6			0			GCHF	工程恢复	0	0		2019	00			1560.66	43887.9
1587	面	53507	419001211000053507	2001010100		393	0301	乔木林地	30	4190011032060000000	栲栳	4190011032010000000	承留村	3280.68		0	0	3280.68			0					0	1		2019	00			362.435	3282.18
1588	面	53508	419001211000053508	2001010100		176	0301	乔木林地	30	4190011032060000000	栲栳	4190011032060000000	栲栳	9096.69		0	0	9096.69			0					0	0		2019	00			715.606	9100.82
1589	面	53509	419001211000053509	2001010100		14	0301	乔木林地	30	4190011032060000000	栲栳	4190011032060000000	栲栳	1594.03		0	0	1594.03			0					0	0		2019	00			254.781	1594.75
1590	面	53510	419001211000053510	2001010100		41	0301	乔木林地	30	4190011032060000000	栲栳	4190011032060000000	栲栳	11071.9		0	0	11071.9			0					0	0		2019	00			784.568	11077
1591	面	53511	419001211000053511	2001010100		44	0301	乔木林地	30	4190011032100000000	三皇	4190011032100000000	三皇	8903.45		0	0	8903.45			0					0	0		2019	00			805.078	8907.39
1592	面	53512	419001211000053512	2001010100		20	0301	乔木林地	30	4190011032100000000	三皇	4190011032100000000	三皇	1945.23		0	0	1945.23			0			GCHF	工程恢复	0	0		2019	00			231.213	1946.1
1593	面	53513	419001211000053513	2001010100		353	0301	乔木林地	30	4190011032060000000	栲栳	4190011032060000000	栲栳	8775.99		0	0	8775.99			0					0	0		2019	00			544.499	8780.03
1594	面	53514	419001211000053514	2001010100		358	0301	乔木林地	30	4190011032060000000	栲栳	4190011032060000000	栲栳	4928.48		0	0	4928.48			0					0	0		2019	00			477.839	4930.75
1595	面	53515	419001211000053515	2001010100		283	0301	乔木林地	30	4190011032120000000	栗子	4190011032120000000	栗子	305.94		0	0	305.94			0					0	0		2019	00			94.8239	306.067
1596	面	53516	419001211000053516	2001010100		239	0301	乔木林地	30	4190011032120000000	栗子	4190011032120000000	栗子	45615.7		0	0	45615.7			0					0	0		2019	00			1300.73	45635.3
1597	面	53517	419001211000053517	2001010100		272	0301	乔木林地	30	4190011032120000000	栗子	4190011032120000000	栗子	1714.4		0	0	1714.4			0					0	0		2019	00			201.162	1715.14
1598	面	53518	419001211000053518	2001010100		275	0301	乔木林地	30	4190011032120000000	栗子	4190011032120000000	栗子	398.95		0	0	398.95			0					0	0		2019	00			105.768	399.12
1599	面	53519	419001211000053519	2001010100		78	0301	乔木林地	30	4190011032010000000	承留村	4190011032010000000	承留村	570.78		0	0	570.78			0			GCHF	工程恢复	0	0		2019	00			149.401	571.031
1600	面	53520	419001211000053520	2001010100		39	0301	乔木林地	30	4190011032010000000	承留村	4190011032010000000	承留村	7311.03		0	0	7311.03			0			GCHF	工程恢复	0	0		2019	00			718.562	7314.32
1601	面	53521	419001211000053521	2001010100		41	0301	乔木林地	30	4190011032010000000	承留村	4190011032010000000	承留村	10600.9		0	0	10600.9			0			GCHF	工程恢复	0	0		2019	00			683.756	10605.6
1602	面	53522	419001211000053522	2001010100		255	0301	乔木林地	30	4190011032010000000	承留村	4190011032010000000	承留村	1812.73		0	0	1812.73			0			GCHF	工程恢复	0	0		2019	00			177.884	1813.55
1603	面	53523	419001211000053523	2001010100		258	0301	乔木林地	30	4190011032010000000	承留村	4190011032010000000	承留村	2479.65		0	0	2479.65			0			GCHF	工程恢复	0	0		2019	00			220.199	2480.77
1604	面	53524	419001211000053524	2001010100		410	0301	乔木林地	30	4190011032010000000	承留村	4190011032010000000	承留村	1910.39		0	0	1910.39			0			GCHF	工程恢复	0	0		2019	00			169.604	1911.25
1605	面	53525	419001211000053525	2001010100		434	0301	乔木林地	30	4190011032010000000	承留村	4190011032010000000	承留村	60832.9		0	0	60832.9			0			GCHF	工程恢复	0	0		2019	00			1419.09	60860.5
1606	面	53526	419001211000053526	2001010100		389	0301	乔木林地	30	4190011032010000000	承留村	4190011032010000000	承留村	1163.05		0	0	1163.05			0			GCHF	工程恢复	0	0		2019	00			134.663	1163.58
1607	面	53527	419001211000053527	2001010100		263	0301	乔木林地	30	4190011032010000000	承留村	4190011032010000000	承留村	5874.55		0	0	5874.55			0			GCHF	工程恢复	0	0		2019	00			796.874	5877.22
1608	面	53528	419001211000053528	2001010100		20	0301	乔木林地	30	4190011032110000000	东张村	4190011032110000000	东张村	133533		0	0	133533			0					0	0		2019	00			2746.5	133591
1609	面	53529	419001211000053529	2001010100		7	0301	乔木林地	30	4190011032110000000	东张村	4190011032110000000	东张村	4163.89		0	0	4163.89			0					0	0		2019	00			649.263	4165.7
1610	面	53530	419001211000053530	2001010100		264	0301	乔木林地	30	4190011032110000000	东张村	4190011032110000000	东张村	290952		0	0	290952			0					0	0		2019	00			4472.65	291079
1611	面	53531	419001211000053531	2001010100		2	0301	乔木林地	30	4190011032110000000	东张村	4190011032110000000	东张村	88807.4		0	0	88807.4			0					0	0		2019	00			2439.06	88846
1612	面	53537	419001211000053537	2001010100		84	0301	乔木林地	30	4190011032070000000	安腰	4190011032070000000	安腰	1252.31		0	0	1252.31			0					0	0		2019	00			379.066	1252.88
1613	面	53538	419001211000053538	2001010100		106	0301	乔木林地	30	4190011032110000000	东张村	4190011032110000000	东张村	8091.04		0	0	8091.04			0			GCHF	工程恢复	0	0		2019	00			572.177	8094.64
1614	面	53539	419001211000053539	2001010100		158	0301	乔木林地	30	4190011032120000000	栗子	4190011032120000000	栗子	17300.3		0	0	17300.3			0					0	0		2019	00			725.808	17307.7
1615	面	53540	419001211000053540	2001010100		156	0301	乔木林地	30	4190011032060000000	栲栳	4190011032060000000	栲栳	14209.7		0	0	14209.7			0			GCHF	工程恢复	0	0		2019	00			674.589	14216.2
1616	面	53541	419001211000053541	2001010100		67	0301	乔木林地	30	4190011032060000000	栲栳	4190011032060000000	栲栳	581.46		0	0	581.46			0			GCHF	工程恢复	0	0		2019	00			128.26	581.73
1617	面	53542	419001211000053542	2001010100		324	0301	乔木林地	30	4190011032060000000	栲栳	4190011032060000000	栲栳	3455.65		0	0	3455.65			0			GCHF	工程恢复	0	0		2019	00			235.679	3457.24
1618	面	53543	419001211000053543	2001010100		205	0301	乔木林地	30	4190011032060000000	栲栳	4190011032060000000	栲栳	12475		0	0	12475			0			GCHF	工程恢复	0	0		2019	00			755.667	12480.7
1619	面	53544	419001211000053544	2001010100		98	0301	乔木林地	30	4190011032060000000	栲栳	4190011032060000000	栲栳	3069.33		0	0	3069.33			0			GCHF	工程恢复	0	0		2019	00			231.715	3070.76
1620	面	53545	419001211000053545	2001010100		164	0301	乔木林地	30	4190011032060000000	栲栳	4190011032060000000	栲栳	5555.15		0	0	5555.15			0			GCHF	工程恢复	0	0		2019	00			567.858	5557.72
1621	面	53546	419001211000053546	2001010100		398	0301	乔木林地	30	4190011032060000000	栲栳	4190011032060000000	栲栳	1903.31		0	0	1903.31			0			GCHF	工程恢复	0	0		2019	00			211.972	1904.2
1622	面	53547	419001211000053547	2001010100		102	0301	乔木林地	30	4190011032060000000	栲栳	4190011032060000000	栲栳	13053.8		0	0	13053.8			0			GCHF	工程恢复	0	0		2019	00			485.25	13059.9
1623	面	53548	419001211000053548	2001010100		169	0301	乔木林地	30	4190011032060000000	栲栳	4190011032060000000	栲栳	7455.58		0	0	7455.58			0			GCHF	工程恢复	0	0		2019	00			433.204	7459.03
1624	面	53549	419001211000053549	2001010100		253	0301	乔木林地	30	4190011032060000000	栲栳	4190011032060000000	栲栳	818.87		0	0	818.87			0			GCHF	工程恢复	0	0		2019	00			151.532	819.251
1625	面	53550	419001211000053550	2001010100		333	0301	乔木林地	30	4190011032060000000	栲栳	4190011032060000000	栲栳	2591.39		0	0	2591.39			0			GCHF	工程恢复	0	0		2019	00			237	2592.59
1626	面	53551	419001211000053551	2001010100		255	0301	乔木林地	30	4190011032060000000	栲栳	4190011032060000000	栲栳	3858.83		0	0	3858.83			0			GCHF	工程恢复	0	0		2019	00			273.041	3860.62
1627	面	53552	419001211000053552	2001010100		258	0301	乔木林地	30	4190011032060000000	栲栳	4190011032060000000	栲栳	1539.42		0	0	1539.42			0			GCHF	工程恢复	0	0		2019	00			178.966	1540.14
1628	面	53553	419001211000053553	2001010100		304	0301	乔木林地	30	4190011032120000000	栗子	4190011032120000000	栗子	169263		0	0	169263			0					0	0		2019	00			3073.64	169336
1629	面	53554	419001211000053554	2001010100		85	0301	乔木林地	30	4190011032030000000	枣林村	4190011032030000000	枣林村	1038.08		0	0	1038.08			0			GCHF	工程恢复	0	0		2019	00			133.795	1038.55
1630	面	53555	419001211000053555	2001010100		50	0301	乔木林地	30	4190011032030000000	枣林村	4190011032030000000	枣林村	9490.02		0	0	9490.02			0			GCHF	工程恢复	0	0		2019	00			560.742	9494.37
1631	面	53556	419001211000053556	2001010100		106	0301	乔木林地	30	4190011032040000000	卫庄	4190011032040000000	卫庄	378.13		0	0	378.13			0					0	0		2019	00			100.722	378.306
1632	面	53557	419001211000053557	2001010100		34	0301	乔木林地	30	4190011032040000000	卫庄	4190011032040000000	卫庄	613.35		0	0	613.35			0			GCHF	工程恢复	0	0		2019	00			104.136	613.631
1633	面	53580	419001211000053580	2001010100		7	0301	乔木林地	30	4190011032010000000	承留村	4190011032010000000	承留村	7110.17		0	0	7110.17			0			GCHF	工程恢复	0	0		2019	00			489.964	7113.4
1634	面	53581	419001211000053581	2001010100		365	0301	乔木林地	30	4190011032010000000	承留村	4190011032010000000	承留村	7902.63		0	0	7902.63			0			GCHF	工程恢复	0	0		2019	00			565.458	7906.23
1635	面	53582	419001211000053582	2001010100		395	0301	乔木林地	30	4190011032010000000	承留村	4190011032010000000	承留村	8309.3		0	0	8309.3			0			GCHF	工程恢复	0	0		2019	00			368.613	8313.1
1636	面	53583	419001211000053583	2001010100		95	0301	乔木林地	30	4190011032010000000	承留村	4190011032010000000	承留村	10660.9		0	0	10660.9			0			GCHF	工程恢复	0	0		2019	00			454.406	10665.8
1637	面	53584	419001211000053584	2001010100		126	0301	乔木林地	30	4190011032010000000	承留村	4190011032010000000	承留村	5932.85		0	0	5932.85			0			GCHF	工程恢复	0	0		2019	00			382.075	5935.58
1638	面	53585	419001211000053585	2001010100		155	0301	乔木林地	30	4190011032010000000	承留村	4190011032010000000	承留村	1425.64		0	0	1425.64			0			GCHF	工程恢复	0	0		2019	00			418.708	1426.29
1639	面	53586	419001211000053586	2001010100		51	0301	乔木林地	30	4190011032020000000	周庄	4190011032020000000	周庄	931.6		0	0	931.6			0					0	0		2019	00			121.349	932.029
1640	面	53587	419001211000053587	2001010100		28	0301	乔木林地	30	4190011032020000000	周庄	4190011032020000000	周庄	7299.73		0	0	7299.73			0			GCHF	工程恢复	0	0		2019	00			436.065	7303.07
1641	面	53588	419001211000053588	2001010100		84	0301	乔木林地	30	4190011032020000000	周庄	4190011032020000000	周庄	8002.48		0	0	8002.48			0			GCHF	工程恢复	0	0		2019	00			404.665	8006.16
1642	面	53589	419001211000053589	2001010100		61	0301	乔木林地	30	4190011032020000000	周庄	4190011032020000000	周庄	1650.95		0	0	1650.95			0			GCHF	工程恢复	0	0		2019	00			180.929	1651.71
1643	面	53590	419001211000053590	2001010100		35	0301	乔木林地	30	4190011032020000000	周庄	4190011032020000000	周庄	27084.6		0	0	27084.6			0			GCHF	工程恢复	0	0		2019	00			771.865	27097.1
1644	面	53591	419001211000053591	2001010100		86	0301	乔木林地	30	4190011032030000000	枣林村	4190011032030000000	枣林村	2924.54		0	0	2924.54			0					0	0		2019	00			413.047	2925.87
1645	面	53592	419001211000053592	2001010100		15	0301	乔木林地	30	4190011032030000000	枣林村	4190011032030000000	枣林村	3495.95		0	0	3495.95			0					0	0		2019	00			483.661	3497.54
1646	面	53593	419001211000053593	2001010100		17	0301	乔木林地	30	4190011032060000000	栲栳	4190011032060000000	栲栳	516.01		0	0	516.01			0					0	0		2019	00			113.806	516.246
1647	面	53594	419001211000053594	2001010100		140	0301	乔木林地	30	4190011032060000000	栲栳	4190011032060000000	栲栳	1245.74		0	0	1245.74			0					0	0		2019	00			143.673	1246.3
1648	面	53595	419001211000053595	2001010100		378	0301	乔木林地	30	4190011032060000000	栲栳	4190011032060000000	栲栳	76421.4		0	0	76421.4			0					0	0		2019	00			3086.34	76456.4
1649	面	53596	419001211000053596	2001010100		184	0301	乔木林地	30	4190011032060000000	栲栳	4190011032060000000	栲栳	2367.7		0	0	2367.7			0					0	0		2019	00			234.525	2368.78
1650	面	53597	419001211000053597	2001010100		344	0301	乔木林地	30	4190011032060000000	栲栳	4190011032060000000	栲栳	1531.08		0	0	1531.08			0					0	0		2019	00			248.334	1531.78
1651	面	53598	419001211000053598	2001010100		310	0301	乔木林地	30	4190011032060000000	栲栳	4190011032060000000	栲栳	12589.1		0	0	12589.1			0			GCHF	工程恢复	0	0		2019	00			527.608	12594.8
1652	面	53599	419001211000053599	2001010100		9	0301	乔木林地	30	4190011032060000000	栲栳	4190011032060000000	栲栳	4129.33		0	0	4129.33			0			GCHF	工程恢复	0	0		2019	00			397.49	4131.22
1653	面	53600	419001211000053600	2001010100		11	0301	乔木林地	30	4190011032060000000	栲栳	4190011032060000000	栲栳	7702.21		0	0	7702.21			0			GCHF	工程恢复	0	0		2019	00			478.796	7705.74
1654	面	53601	419001211000053601	2001010100		89	0301	乔木林地	30	4190011032060000000	栲栳	4190011032060000000	栲栳	1851.51		0	0	1851.51			0			GCHF	工程恢复	0	0		2019	00			193.191	1852.36
1655	面	53602	419001211000053602	2001010100		60	0301	乔木林地	30	4190011032060000000	栲栳	4190011032060000000	栲栳	3538.18		0	0	3538.18			0			GCHF	工程恢复	0	0		2019	00			437.826	3539.81
1656	面	53603	419001211000053603	2001010100		4	0301	乔木林地	30	4190011032060000000	栲栳	4190011032060000000	栲栳	13012.2		0	0	13012.2			0			GCHF	工程恢复	0	0		2019	00			520.752	13018.2
1657	面	53604	419001211000053604	2001010100		121	0301	乔木林地	30	4190011032060000000	栲栳	4190011032060000000	栲栳	9562.65		0	0	9562.65			0			GCHF	工程恢复	0	0		2019	00			477.035	9567.04
1658	面	53605	419001211000053605	2001010100		222	0301	乔木林地	30	4190011032060000000	栲栳	4190011032060000000	栲栳	7048.02		0	0	7048.02			0			GCHF	工程恢复	0	0		2019	00			399.762	7051.3
1659	面	53606	419001211000053606	2001010100		38	0301	乔木林地	30	4190011032070000000	安腰	4190011032070000000	安腰	64290.8		0	0	64290.8			0					0	0		2019	00			1389.44	64319.6
1660	面	53607	419001211000053607	2001010100		47	0301	乔木林地	30	4190011032100000000	三皇	4190011032100000000	三皇	1595.78		0	0	1595.78			0					0	0		2019	00			290.122	1596.49
1661	面	53612	419001211000053612	2001010100		144	0301	乔木林地	30	4190011032110000000	东张村	4190011032110000000	东张村	1727.67		0	0	1727.67			0					0	0		2019	00			186.767	1728.42
1662	面	53613	419001211000053613	2001010100		32	0301	乔木林地	30	4190011032100000000	三皇	4190011032100000000	三皇	1296.46		0	0	1296.46			0			GCHF	工程恢复	0	0		2019	00			307.569	1297.03
1663	面	53614	419001211000053614	2001010100		99	0301	乔木林地	30	4190011032100000000	三皇	4190011032100000000	三皇	5197.52		0	0	5197.52			0			GCHF	工程恢复	0	0		2019	00			377.858	5199.81
1664	面	53615	419001211000053615	2001010100		127	0301	乔木林地	30	4190011032100000000	三皇	4190011032100000000	三皇	4823.65		0	0	4823.65			0			GCHF	工程恢复	0	0		2019	00			268.02	4825.78
1665	面	53616	419001211000053616	2001010100		125	0301	乔木林地	30	4190011032100000000	三皇	4190011032100000000	三皇	2833.04		0	0	2833.04			0			GCHF	工程恢复	0	0		2019	00			234.041	2834.3
1666	面	53617	419001211000053617	2001010100		142	0301	乔木林地	30	4190011032100000000	三皇	4190011032100000000	三皇	1001.84		0	0	1001.84			0			GCHF	工程恢复	0	0		2019	00			144.485	1002.29
1667	面	53618	419001211000053618	2001010100		11	0301	乔木林地	30	4190011032120000000	栗子	4190011032120000000	栗子	9673.84		0	0	9673.84			0					0	0		2019	00			673.044	9677.98
1668	面	53619	419001211000053619	2001010100		168	0301	乔木林地	30	4190011032120000000	栗子	4190011032120000000	栗子	1670.34		0	0	1670.34			0					0	0		2019	00			189.83	1671.06
1669	面	53620	419001211000053620	2001010100		137	0301	乔木林地	30	4190011032060000000	栲栳	4190011032060000000	栲栳	12841.8		0	0	12841.8			0					0	0		2019	00			743.097	12847.6
1670	面	53621	419001211000053621	2001010100		1	0301	乔木林地	30	4190011032060000000	栲栳	4190011032060000000	栲栳	764.18		0	0	764.18			0					0	0		2019	00			134.758	764.531
1671	面	53622	419001211000053622	2001010100		143	0301	乔木林地	30	4190011032100000000	三皇	4190011032100000000	三皇	415719		0	0	415719			0					0	0		2019	00			8953.13	415904
1672	面	53623	419001211000053623	2001010100		76	0301	乔木林地	30	4190011032100000000	三皇	4190011032100000000	三皇	34140.6		0	0	34140.6			0					0	0		2019	00			1049.23	34155.8
1673	面	53624	419001211000053624	2001010100		128	0301	乔木林地	30	4190011032100000000	三皇	4190011032100000000	三皇	3871.64		0	0	3871.64			0			GCHF	工程恢复	0	0		2019	00			256.772	3873.34
1674	面	53625	419001211000053625	2001010100		86	0301	乔木林地	30	4190011032100000000	三皇	4190011032100000000	三皇	2205.37		0	0	2205.37			0			GCHF	工程恢复	0	0		2019	00			184.129	2206.35
1675	面	53626	419001211000053626	2001010100		78	0301	乔木林地	30	4190011032100000000	三皇	4190011032100000000	三皇	2670.99		0	0	2670.99			0			GCHF	工程恢复	0	0		2019	00			218.816	2672.17
1676	面	53627	419001211000053627	2001010100		5	0301	乔木林地	30	4190011032090000000	小南姚村	4190011032090000000	小南姚村	5564.35		0	0	5564.35			0			GCHF	工程恢复	0	0		2019	00			306.327	5566.83
1677	面	53628	419001211000053628	2001010100		136	0301	乔木林地	30	4190011032100000000	三皇	4190011032100000000	三皇	1.08633e+06		0	0	1.08633e+06			0					0	0		2019	00			12369.4	1.0868e+06
1678	面	53629	419001211000053629	2001010100		112	0301	乔木林地	30	4190011032100000000	三皇	4190011032100000000	三皇	1739.88		0	0	1739.88			0					0	0		2019	00			160.666	1740.65
1679	面	53630	419001211000053630	2001010100		91	0301	乔木林地	30	4190011032100000000	三皇	4190011032100000000	三皇	408.18		0	0	408.18			0					0	0		2019	00			88.044	408.364
1680	面	53631	419001211000053631	2001010100		114	0301	乔木林地	30	4190011032100000000	三皇	4190011032100000000	三皇	7820.1		0	0	7820.1			0					0	0		2019	00			511.694	7823.56
1681	面	53632	419001211000053632	2001010100		45	0301	乔木林地	30	4190011032100000000	三皇	4190011032100000000	三皇	1204.49		0	0	1204.49			0					0	0		2019	00			191.79	1205.02
1682	面	53634	419001211000053634	2001010100		8	0301	乔木林地	30	4190011032070000000	安腰	4190011032070000000	安腰	13178.6		0	0	13178.6			0					0	0		2019	00			784.031	13184.6
1683	面	53635	419001211000053635	2001010100		3	0301	乔木林地	30	4190011032070000000	安腰	4190011032070000000	安腰	14397.5		0	0	14397.5			0					0	0		2019	00			780.898	14403.9
1684	面	53637	419001211000053637	2001010100		23	0301	乔木林地	30	4190011032070000000	安腰	4190011032070000000	安腰	2539.34		0	0	2539.34			0					0	0		2019	00			245.04	2540.48
1685	面	53639	419001211000053639	2001010100		147	0301	乔木林地	30	4190011032080000000	孔庄村	4190011032080000000	孔庄村	2790.42		0	0	2790.42			0					0	0		2019	00			511.967	2791.67
1686	面	53640	419001211000053640	2001010100		17	0301	乔木林地	30	4190011032080000000	孔庄村	4190011032080000000	孔庄村	4756.42		0	0	4756.42			0					0	0		2019	00			370.545	4758.57
1687	面	53641	419001211000053641	2001010100		86	0301	乔木林地	30	4190011032080000000	孔庄村	4190011032080000000	孔庄村	1464.85		0	0	1464.85			0					0	0		2019	00			156.436	1465.51
1688	面	53642	419001211000053642	2001010100		54	0301	乔木林地	30	4190011032080000000	孔庄村	4190011032080000000	孔庄村	4883.9		0	0	4883.9			0					0	0		2019	00			387.245	4886.1
1689	面	53643	419001211000053643	2001010100		58	0301	乔木林地	30	4190011032080000000	孔庄村	4190011032080000000	孔庄村	7656.24		0	0	7656.24			0					0	0		2019	00			458.207	7659.71
1690	面	53644	419001211000053644	2001010100		11	0301	乔木林地	30	4190011032080000000	孔庄村	4190011032080000000	孔庄村	116629		0	0	116629			0			GCHF	工程恢复	0	0		2019	00			2089.37	116681
1691	面	53645	419001211000053645	2001010100		41	0301	乔木林地	30	4190011032080000000	孔庄村	4190011032080000000	孔庄村	6613.64		0	0	6613.64			0			GCHF	工程恢复	0	0		2019	00			371.108	6616.58
1692	面	53646	419001211000053646	2001010100		34	0301	乔木林地	30	4190011032130000000	当庄村	4190011032130000000	当庄村	633.49		0	0	633.49			0					0	0		2019	00			115.798	633.762
1693	面	53647	419001211000053647	2001010100		39	0301	乔木林地	30	4190011032130000000	当庄村	4190011032130000000	当庄村	11007.5		0	0	11007.5			0					0	0		2019	00			626.987	11012.1
1694	面	53648	419001211000053648	2001010100		3	0301	乔木林地	30	4190011032110000000	东张村	4190011032110000000	东张村	8847.55		0	0	8847.55			0			GCHF	工程恢复	0	0		2019	00			503.075	8851.39
1695	面	53649	419001211000053649	2001010100		21	0301	乔木林地	30	4190011032110000000	东张村	4190011032110000000	东张村	5905.65		0	0	5905.65			0			GCHF	工程恢复	0	0		2019	00			314.979	5908.21
1696	面	53650	419001211000053650	2001010100		5	0301	乔木林地	30	4190011032110000000	东张村	4190011032110000000	东张村	614.37		0	0	614.37			0			GCHF	工程恢复	0	0		2019	00			189.001	614.638
1697	面	53651	419001211000053651	2001010100		31	0301	乔木林地	30	4190011032110000000	东张村	4190011032110000000	东张村	3865.75		0	0	3865.75			0			GCHF	工程恢复	0	0		2019	00			303.464	3867.45
1698	面	53652	419001211000053652	2001010100		241	0301	乔木林地	30	4190011032120000000	栗子	4190011032120000000	栗子	696.7		0	0	696.7			0					0	0		2019	00			116.063	697.001
1699	面	53653	419001211000053653	2001010100		334	0301	乔木林地	30	4190011032120000000	栗子	4190011032120000000	栗子	1.15505e+06		0	0	1.15505e+06			0					0	0		2019	00			12177.3	1.15555e+06
1700	面	53654	419001211000053654	2001010100		135	0301	乔木林地	30	4190011032120000000	栗子	4190011032120000000	栗子	98717		0	0	98717			0					0	0		2019	00			2326.71	98759.6
1701	面	53655	419001211000053655	2001010100		155	0301	乔木林地	30	4190011032120000000	栗子	4190011032120000000	栗子	1712.79		0	0	1712.79			0					0	0		2019	00			181.395	1713.53
1702	面	53656	419001211000053656	2001010100		205	0301	乔木林地	30	4190011032120000000	栗子	4190011032120000000	栗子	5926.65		0	0	5926.65			0					0	0		2019	00			447.473	5929.22
1703	面	53657	419001211000053657	2001010100		252	0301	乔木林地	30	4190011032120000000	栗子	4190011032120000000	栗子	39865.2		0	0	39865.2			0					0	0		2019	00			1203.05	39882.4
1704	面	53658	419001211000053658	2001010100		315	0301	乔木林地	30	4190011032120000000	栗子	4190011032120000000	栗子	4180.71		0	0	4180.71			0					0	0		2019	00			322.75	4182.52
1705	面	53659	419001211000053659	2001010100		6	0301	乔木林地	30	4190011032080000000	孔庄村	4190011032080000000	孔庄村	90294.1		0	0	90294.1			0			GCHF	工程恢复	0	0		2019	00			1853.27	90334.1
1706	面	53660	419001211000053660	2001010100		42	0301	乔木林地	30	4190011032080000000	孔庄村	4190011032080000000	孔庄村	38773.3		0	0	38773.3			0			GCHF	工程恢复	0	0		2019	00			1498.55	38790.6
1707	面	53661	419001211000053661	2001010100		44	0301	乔木林地	30	4190011032080000000	孔庄村	4190011032080000000	孔庄村	16644.4		0	0	16644.4			0			GCHF	工程恢复	0	0		2019	00			781.546	16651.9
1708	面	53662	419001211000053662	2001010100		22	0301	乔木林地	30	4190011032080000000	孔庄村	4190011032080000000	孔庄村	72614.9		0	0	72614.9			0			GCHF	工程恢复	0	0		2019	00			1611.57	72647.3
1709	面	53663	419001211000053663	2001010100		113	0301	乔木林地	30	4190011032080000000	孔庄村	4190011032080000000	孔庄村	17855.2		0	0	17855.2			0			GCHF	工程恢复	0	0		2019	00			1086.69	17863.1
1710	面	53664	419001211000053664	2001010100		99	0301	乔木林地	30	4190011032080000000	孔庄村	4190011032080000000	孔庄村	2028.5		0	0	2028.5			0			GCHF	工程恢复	0	0		2019	00			186.11	2029.41
1711	面	53665	419001211000053665	2001010100		24	0301	乔木林地	30	4190011032080000000	孔庄村	4190011032080000000	孔庄村	116132		0	0	116132			0			GCHF	工程恢复	0	0		2019	00			2042.59	116184
1712	面	53666	419001211000053666	2001010100		66	0301	乔木林地	30	4190011032080000000	孔庄村	4190011032080000000	孔庄村	19105		0	0	19105			0			GCHF	工程恢复	0	0		2019	00			673.276	19113.6
1713	面	53667	419001211000053667	2001010100		39	0301	乔木林地	30	4190011032080000000	孔庄村	4190011032080000000	孔庄村	8877.63		0	0	8877.63			0			GCHF	工程恢复	0	0		2019	00			513.557	8881.63
1714	面	53668	419001211000053668	2001010100		51	0301	乔木林地	30	4190011032080000000	孔庄村	4190011032080000000	孔庄村	3553.16		0	0	3553.16			0			GCHF	工程恢复	0	0		2019	00			367.599	3554.76
1715	面	53669	419001211000053669	2001010100		88	0301	乔木林地	30	4190011032080000000	孔庄村	4190011032080000000	孔庄村	18513		0	0	18513			0			GCHF	工程恢复	0	0		2019	00			627.093	18521.4
1716	面	53670	419001211000053670	2001010100		148	0301	乔木林地	30	4190011032080000000	孔庄村	4190011032080000000	孔庄村	12099.5		0	0	12099.5			0			GCHF	工程恢复	0	0		2019	00			464.547	12105
1717	面	53671	419001211000053671	2001010100		55	0301	乔木林地	30	4190011032080000000	孔庄村	4190011032080000000	孔庄村	9209.65		0	0	9209.65			0			GCHF	工程恢复	0	0		2019	00			416.603	9213.81
1718	面	53672	419001211000053672	2001010100		73	0301	乔木林地	30	4190011032080000000	孔庄村	4190011032080000000	孔庄村	2725.68		0	0	2725.68			0			GCHF	工程恢复	0	0		2019	00			266.778	2726.91
1719	面	53673	419001211000053673	2001010100		183	0301	乔木林地	30	4190011032090000000	小南姚村	4190011032010000000	承留村	3863.21		0	0	3863.21			0			GCHF	工程恢复	0	1		2019	00			266.21	3864.93
1720	面	53674	419001211000053674	2001010100		56	0301	乔木林地	30	4190011032090000000	小南姚村	4190011032090000000	小南姚村	844.69		0	0	844.69			0					0	0		2019	00			124.245	845.07
1721	面	53675	419001211000053675	2001010100		17	0301	乔木林地	30	4190011032090000000	小南姚村	4190011032090000000	小南姚村	2832.86		0	0	2832.86			0					0	0		2019	00			248.849	2834.12
1722	面	53676	419001211000053676	2001010100		20	0301	乔木林地	30	4190011032090000000	小南姚村	4190011032090000000	小南姚村	2244.34		0	0	2244.34			0					0	0		2019	00			212.652	2245.34
1723	面	53677	419001211000053677	2001010100		24	0301	乔木林地	30	4190011032090000000	小南姚村	4190011032090000000	小南姚村	3872.11		0	0	3872.11			0					0	0		2019	00			394.548	3873.84
1724	面	53678	419001211000053678	2001010100		12	0301	乔木林地	30	4190011032090000000	小南姚村	4190011032090000000	小南姚村	3709.05		0	0	3709.05			0			GCHF	工程恢复	0	0		2019	00			274.368	3710.69
1725	面	53679	419001211000053679	2001010100		11	0301	乔木林地	30	4190011032110000000	东张村	4190011032110000000	东张村	91559.6		0	0	91559.6			0					0	0		2019	00			2171.56	91599.5
1726	面	53680	419001211000053680	2001010100		242	0301	乔木林地	30	4190011032110000000	东张村	4190011032110000000	东张村	640.31		0	0	640.31			0					0	0		2019	00			129.232	640.595
1727	面	53681	419001211000053681	2001010100		257	0301	乔木林地	30	4190011032110000000	东张村	4190011032110000000	东张村	12876.4		0	0	12876.4			0					0	0		2019	00			1145.87	12882.1
1728	面	53682	419001211000053682	2001010100		65	0301	乔木林地	30	4190011032110000000	东张村	4190011032110000000	东张村	14321.8		0	0	14321.8			0					0	0		2019	00			899.39	14328.1
1729	面	53683	419001211000053683	2001010100		32	0301	乔木林地	30	4190011032110000000	东张村	4190011032110000000	东张村	3611.38		0	0	3611.38			0					0	0		2019	00			232.258	3612.96
1730	面	53684	419001211000053684	2001010100		35	0301	乔木林地	30	4190011032110000000	东张村	4190011032110000000	东张村	2972.17		0	0	2972.17			0					0	0		2019	00			221.932	2973.49
1731	面	53685	419001211000053685	2001010100		45	0301	乔木林地	30	4190011032110000000	东张村	4190011032110000000	东张村	5824.79		0	0	5824.79			0					0	0		2019	00			376.459	5827.36
1732	面	53686	419001211000053686	2001010100		174	0301	乔木林地	30	4190011032110000000	东张村	4190011032110000000	东张村	3109.31		0	0	3109.31			0			GCHF	工程恢复	0	0		2019	00			239.925	3110.66
1733	面	53687	419001211000053687	2001010100		72	0301	乔木林地	30	4190011032120000000	栗子	4190011032120000000	栗子	206.98		0	0	206.98			0			GCHF	工程恢复	0	0		2019	00			60.5337	207.065
1734	面	53688	419001211000053688	2001010100		74	0301	乔木林地	30	4190011032120000000	栗子	4190011032120000000	栗子	904.97		0	0	904.97			0			GCHF	工程恢复	0	0		2019	00			167.256	905.36
1735	面	53689	419001211000053689	2001010100		119	0301	乔木林地	30	4190011032120000000	栗子	4190011032120000000	栗子	3658.37		0	0	3658.37			0			GCHF	工程恢复	0	0		2019	00			296.782	3659.93
1736	面	53690	419001211000053690	2001010100		92	0301	乔木林地	30	4190011032120000000	栗子	4190011032120000000	栗子	9593.94		0	0	9593.94			0			GCHF	工程恢复	0	0		2019	00			896.592	9598.05
1737	面	53691	419001211000053691	2001010100		305	0301	乔木林地	30	4190011032120000000	栗子	4190011032120000000	栗子	2488.6		0	0	2488.6			0			GCHF	工程恢复	0	0		2019	00			205.669	2489.66
1738	面	53692	419001211000053692	2001010100		294	0301	乔木林地	30	4190011032120000000	栗子	4190011032120000000	栗子	7007.43		0	0	7007.43			0			GCHF	工程恢复	0	0		2019	00			576.675	7010.44
1739	面	53693	419001211000053693	2001010100		156	0301	乔木林地	30	4190011032120000000	栗子	4190011032120000000	栗子	1836.13		0	0	1836.13			0			GCHF	工程恢复	0	0		2019	00			326.395	1836.92
1740	面	53694	419001211000053694	2001010100		306	0301	乔木林地	30	4190011032120000000	栗子	4190011032120000000	栗子	3539.04		0	0	3539.04			0			GCHF	工程恢复	0	0		2019	00			266.71	3540.56
1741	面	53695	419001211000053695	2001010100		148	0301	乔木林地	30	4190011032120000000	栗子	4190011032120000000	栗子	3078.37		0	0	3078.37			0			GCHF	工程恢复	0	0		2019	00			347.303	3079.69
1742	面	53696	419001211000053696	2001010100		170	0301	乔木林地	30	4190011032120000000	栗子	4190011032120000000	栗子	7268.77		0	0	7268.77			0			GCHF	工程恢复	0	0		2019	00			432.757	7271.89
1743	面	53697	419001211000053697	2001010100		309	0301	乔木林地	30	4190011032120000000	栗子	4190011032120000000	栗子	495.48		0	0	495.48			0			GCHF	工程恢复	0	0		2019	00			127.754	495.696
1744	面	53698	419001211000053698	2001010100		248	0301	乔木林地	30	4190011032120000000	栗子	4190011032120000000	栗子	598.99		0	0	598.99			0			GCHF	工程恢复	0	0		2019	00			174.144	599.252
1745	面	53699	419001211000053699	2001010100		98	0301	乔木林地	30	4190011032120000000	栗子	4190011032120000000	栗子	888.98		0	0	888.98			0			GCHF	工程恢复	0	0		2019	00			123.199	889.359
1746	面	53700	419001211000053700	2001010100		22	0301	乔木林地	30	4190011032160000000	南姚河东村	4190011032160000000	南姚河东村	828.15		0	0	828.15			0					0	0		2019	00			116.688	828.544
1747	面	53701	419001211000053701	2001010100		56	0301	乔木林地	30	4190011032160000000	南姚河东村	4190011032160000000	南姚河东村	754.25		0	0	754.25			0					0	0		2019	00			110.937	754.612
1748	面	53703	419001211000053703	2001010100		360	0301	乔木林地	30	4190011032160000000	南姚河东村	4190011032160000000	南姚河东村	2343.59		0	0	2343.59			0			GCHF	工程恢复	0	0		2019	00			249.065	2344.68
1749	面	53704	419001211000053704	2001010100		348	0301	乔木林地	30	4190011032160000000	南姚河东村	4190011032160000000	南姚河东村	1415.83		0	0	1415.83			0			GCHF	工程恢复	0	0		2019	00			277.66	1416.49
1750	面	53706	419001211000053706	2001010100		356	0301	乔木林地	30	4190011032160000000	南姚河东村	4190011032160000000	南姚河东村	15684.6		0	0	15684.6			0			GCHF	工程恢复	0	0		2019	00			865.417	15692
1751	面	53708	419001211000053708	2001010100		49	0301	乔木林地	30	4190011032160000000	南姚河东村	4190011032160000000	南姚河东村	11009.8		0	0	11009.8			0			GCHF	工程恢复	0	0		2019	00			896.482	11015
1752	面	53709	419001211000053709	2001010100		20	0301	乔木林地	30	4190011032160000000	南姚河东村	4190011032160000000	南姚河东村	10276		0	0	10276			0			GCHF	工程恢复	0	0		2019	00			637.854	10280.9
1753	面	53711	419001211000053711	2001010100		2	0301	乔木林地	30	4190011032160000000	南姚河东村	4190011032160000000	南姚河东村	1868.92		0	0	1868.92			0			GCHF	工程恢复	0	0		2019	00			613.11	1869.81
1754	面	53712	419001211000053712	2001010100		310	0301	乔木林地	30	4190011032120000000	栗子	4190011032120000000	栗子	495.83		0	0	495.83			0			GCHF	工程恢复	0	0		2019	00			110.77	496.041
1755	面	53713	419001211000053713	2001010100		185	0301	乔木林地	30	4190011032120000000	栗子	4190011032120000000	栗子	1032.75		0	0	1032.75			0			GCHF	工程恢复	0	0		2019	00			141.173	1033.2
1756	面	53714	419001211000053714	2001010100		301	0301	乔木林地	30	4190011032120000000	栗子	4190011032120000000	栗子	524.74		0	0	524.74			0			GCHF	工程恢复	0	0		2019	00			92.5941	524.971
1757	面	53715	419001211000053715	2001010100		153	0301	乔木林地	30	4190011032120000000	栗子	4190011032120000000	栗子	1752.06		0	0	1752.06			0			GCHF	工程恢复	0	0		2019	00			190.874	1752.82
1758	面	53716	419001211000053716	2001010100		323	0301	乔木林地	30	4190011032120000000	栗子	4190011032120000000	栗子	10176.1		0	0	10176.1			0			GCHF	工程恢复	0	0		2019	00			431.7	10180.5
1759	面	53717	419001211000053717	2001010100		329	0301	乔木林地	30	4190011032120000000	栗子	4190011032120000000	栗子	695.05		0	0	695.05			0			GCHF	工程恢复	0	0		2019	00			171.511	695.35
1760	面	53722	419001211000053722	2001010100		293	0301	乔木林地	30	4190011032130000000	当庄村	4190011032120000000	栗子	214112		0	0	214112			0					0	1		2019	00			2502.74	214203
1761	面	53723	419001211000053723	2001010100		339	0301	乔木林地	30	4190011032120000000	栗子	4190011032120000000	栗子	4366.7		0	0	4366.7			0					0	0		2019	00			353.057	4368.59
1762	面	53724	419001211000053724	2001010100		67	0301	乔木林地	30	4190011032120000000	栗子	4190011032120000000	栗子	10755.3		0	0	10755.3			0			GCHF	工程恢复	0	0		2019	00			576.778	10759.8
1763	面	53725	419001211000053725	2001010100		32	0301	乔木林地	30	4190011032130000000	当庄村	4190011032130000000	当庄村	1040.72		0	0	1040.72			0					0	0		2019	00			158.79	1041.16
1764	面	53726	419001211000053726	2001010100		53	0301	乔木林地	30	4190011032130000000	当庄村	4190011032130000000	当庄村	11769.2		0	0	11769.2			0					0	0		2019	00			648.617	11774.2
1765	面	53727	419001211000053727	2001010100		40	0301	乔木林地	30	4190011032130000000	当庄村	4190011032130000000	当庄村	1734.72		0	0	1734.72			0					0	0		2019	00			179.65	1735.46
1766	面	53728	419001211000053728	2001010100		76	0301	乔木林地	30	4190011032130000000	当庄村	4190011032130000000	当庄村	5531.93		0	0	5531.93			0					0	0		2019	00			556.099	5534.27
1767	面	53729	419001211000053729	2001010100		146	0301	乔木林地	30	4190011032130000000	当庄村	4190011032130000000	当庄村	3249.83		0	0	3249.83			0					0	0		2019	00			363.506	3251.21
1768	面	53730	419001211000053730	2001010100		119	0301	乔木林地	30	4190011032130000000	当庄村	4190011032130000000	当庄村	29806.3		0	0	29806.3			0					0	0		2019	00			955.082	29819
1769	面	53731	419001211000053731	2001010100		152	0301	乔木林地	30	4190011032130000000	当庄村	4190011032130000000	当庄村	1447.26		0	0	1447.26			0					0	0		2019	00			157.117	1447.88
1770	面	53733	419001211000053733	2001010100		95	0301	乔木林地	30	4190011032130000000	当庄村	4190011032130000000	当庄村	3949.77		0	0	3949.77			0			GCHF	工程恢复	0	0		2019	00			400.91	3951.45
1771	面	53734	419001211000053734	2001010100		66	0301	乔木林地	30	4190011032130000000	当庄村	4190011032130000000	当庄村	1738.87		0	0	1738.87			0			GCHF	工程恢复	0	0		2019	00			227.114	1739.61
1772	面	53735	419001211000053735	2001010100		82	0301	乔木林地	30	4190011032130000000	当庄村	4190011032130000000	当庄村	7452.6		0	0	7452.6			0			GCHF	工程恢复	0	0		2019	00			539.797	7455.77
1773	面	53739	419001211000053739	2001010100		163	0301	乔木林地	30	4190011032140000000	小寨村	4190011032140000000	小寨村	382175		0	0	382175			0					0	0		2019	00			5993.59	382330
1774	面	53740	419001211000053740	2001010100		51	0301	乔木林地	30	4190011032140000000	小寨村	4190011032140000000	小寨村	73818.9		0	0	73818.9			0					0	0		2019	00			1306.55	73848.9
1775	面	53741	419001211000053741	2001010100		272	0301	乔木林地	30	4190011032140000000	小寨村	4190011032140000000	小寨村	59423.2		0	0	59423.2			0					0	0		2019	00			1315.94	59447.5
1776	面	53742	419001211000053742	2001010100		93	0301	乔木林地	30	4190011032140000000	小寨村	4190011032140000000	小寨村	3209.33		0	0	3209.33			0					0	0		2019	00			310.086	3210.65
1777	面	53743	419001211000053743	2001010100		228	0301	乔木林地	30	4190011032140000000	小寨村	4190011032140000000	小寨村	273.89		0	0	273.89			0					0	0		2019	00			100.368	274.006
1778	面	53744	419001211000053744	2001010100		229	0301	乔木林地	30	4190011032140000000	小寨村	4190011032140000000	小寨村	91.72		0	0	91.72			0					0	0		2019	00			75.7295	91.7584
1779	面	53746	419001211000053746	2001010100		381	0301	乔木林地	30	4190011032140000000	小寨村	4190011032140000000	小寨村	229295		0	0	229295			0					0	0		2019	00			2352.15	229389
1780	面	53747	419001211000053747	2001010100		331	0301	乔木林地	30	4190011032140000000	小寨村	4190011032140000000	小寨村	276586		0	0	276586			0					0	0		2019	00			5142.03	276700
1781	面	53748	419001211000053748	2001010100		126	0301	乔木林地	30	4190011032140000000	小寨村	4190011032140000000	小寨村	135510		0	0	135510			0					0	0		2019	00			3538.45	135567
1782	面	53749	419001211000053749	2001010100		387	0301	乔木林地	30	4190011032140000000	小寨村	4190011032140000000	小寨村	148872		0	0	148872			0					0	0		2019	00			2096.81	148934
1783	面	53750	419001211000053750	2001010100		356	0301	乔木林地	30	4190011032140000000	小寨村	4190011032140000000	小寨村	105738		0	0	105738			0					0	0		2019	00			2331.66	105782
1784	面	53751	419001211000053751	2001010100		306	0301	乔木林地	30	4190011032140000000	小寨村	4190011032140000000	小寨村	2118.56		0	0	2118.56			0					0	0		2019	00			184.898	2119.45
1785	面	53752	419001211000053752	2001010100		296	0301	乔木林地	30	4190011032140000000	小寨村	4190011032140000000	小寨村	854.75		0	0	854.75			0					0	0		2019	00			150.899	855.105
1786	面	53753	419001211000053753	2001010100		308	0301	乔木林地	30	4190011032140000000	小寨村	4190011032140000000	小寨村	2114.58		0	0	2114.58			0					0	0		2019	00			353.982	2115.47
1787	面	53754	419001211000053754	2001010100		309	0301	乔木林地	30	4190011032140000000	小寨村	4190011032140000000	小寨村	15205		0	0	15205			0					0	0		2019	00			645.904	15211.3
1788	面	53755	419001211000053755	2001010100		390	0301	乔木林地	30	4190011032140000000	小寨村	4190011032140000000	小寨村	926896		0	0	926896			0					0	0		2019	00			7216	927287
1789	面	53756	419001211000053756	2001010100		364	0301	乔木林地	30	4190011032140000000	小寨村	4190011032140000000	小寨村	7419.36		0	0	7419.36			0					0	0		2019	00			683.157	7422.49
1790	面	53757	419001211000053757	2001010100		198	0301	乔木林地	30	4190011032150000000	南姚河西村	4190011032150000000	南姚河西村	4350.56		0	0	4350.56			0			GCHF	工程恢复	0	0		2019	00			651.372	4352.57
1791	面	53758	419001211000053758	2001010100		177	0301	乔木林地	30	4190011032150000000	南姚河西村	4190011032150000000	南姚河西村	2896.44		0	0	2896.44			0			GCHF	工程恢复	0	0		2019	00			340.301	2897.79
1792	面	53759	419001211000053759	2001010100		150	0301	乔木林地	30	4190011032150000000	南姚河西村	4190011032150000000	南姚河西村	2627.31		0	0	2627.31			0			GCHF	工程恢复	0	0		2019	00			329.555	2628.53
1793	面	53760	419001211000053760	2001010100		179	0301	乔木林地	30	4190011032150000000	南姚河西村	4190011032150000000	南姚河西村	3694.62		0	0	3694.62			0			GCHF	工程恢复	0	0		2019	00			739.294	3696.34
1794	面	53761	419001211000053761	2001010100		117	0301	乔木林地	30	4190011032150000000	南姚河西村	4190011032150000000	南姚河西村	1534.73		0	0	1534.73			0			GCHF	工程恢复	0	0		2019	00			374.329	1535.45
1795	面	53762	419001211000053762	2001010100		208	0301	乔木林地	30	4190011032150000000	南姚河西村	4190011032150000000	南姚河西村	3630.84		0	0	3630.84			0			GCHF	工程恢复	0	0		2019	00			273.445	3632.53
1796	面	53763	419001211000053763	2001010100		41	0301	乔木林地	30	4190011032150000000	南姚河西村	4190011032150000000	南姚河西村	24449.2		0	0	24449.2			0			GCHF	工程恢复	0	0		2019	00			765.744	24460.6
1797	面	53764	419001211000053764	2001010100		69	0301	乔木林地	30	4190011032150000000	南姚河西村	4190011032150000000	南姚河西村	2017.3		0	0	2017.3			0			GCHF	工程恢复	0	0		2019	00			223.049	2018.24
1798	面	53765	419001211000053765	2001010100		257	0301	乔木林地	30	4190011032160000000	南姚河东村	4190011032160000000	南姚河东村	4698.52		0	0	4698.52			0					0	0		2019	00			314.521	4700.72
1799	面	53783	419001211000053783	2001010100		26	0301	乔木林地	30	4190011032230000000	东官桥	4190011032230000000	东官桥	1402.63		0	0	1402.63			0					0	0		2019	00			168.831	1403.3
1800	面	53784	419001211000053784	2001010100		23	0301	乔木林地	30	4190011032230000000	东官桥	4190011032230000000	东官桥	7496.46		0	0	7496.46			0					0	0		2019	00			609.938	7500.06
1801	面	53786	419001211000053786	2001010100		86	0301	乔木林地	30	4190011032240000000	玉阳村	4190011032240000000	玉阳村	20338.3		0	0	20338.3			0					0	0		2019	00			1112.71	20346.8
1802	面	53787	419001211000053787	2001010100		76	0301	乔木林地	30	4190011032240000000	玉阳村	4190011032240000000	玉阳村	2731.12		0	0	2731.12			0					0	0		2019	00			231.626	2732.26
1803	面	53788	419001211000053788	2001010100		94	0301	乔木林地	30	4190011032240000000	玉阳村	4190011032240000000	玉阳村	3270.81		0	0	3270.81			0					0	0		2019	00			285.179	3272.18
1804	面	53789	419001211000053789	2001010100		40	0301	乔木林地	30	4190011032240000000	玉阳村	4190011032240000000	玉阳村	6608.52		0	0	6608.52			0					0	0		2019	00			396.587	6611.32
1805	面	53790	419001211000053790	2001010100		34	0301	乔木林地	30	4190011032250000000	谷沱	4190011032250000000	谷沱	714.18		0	0	714.18			0			GCHF	工程恢复	0	0		2019	00			212.144	714.481
1806	面	53791	419001211000053791	2001010100		152	0301	乔木林地	30	4190011032250000000	谷沱	4190011032250000000	谷沱	4977.38		0	0	4977.38			0			GCHF	工程恢复	0	0		2019	00			425.345	4979.49
1807	面	53792	419001211000053792	2001010100		43	0301	乔木林地	30	4190011032250000000	谷沱	4190011032250000000	谷沱	523.59		0	0	523.59			0			GCHF	工程恢复	0	0		2019	00			97.5859	523.812
1808	面	53793	419001211000053793	2001010100		145	0301	乔木林地	30	4190011032250000000	谷沱	4190011032250000000	谷沱	3086.99		0	0	3086.99			0			GCHF	工程恢复	0	0		2019	00			245.334	3088.31
1809	面	53794	419001211000053794	2001010100		180	0301	乔木林地	30	4190011032250000000	谷沱	4190011032250000000	谷沱	11837.9		0	0	11837.9			0			GCHF	工程恢复	0	0		2019	00			546.355	11843
1810	面	53795	419001211000053795	2001010100		172	0301	乔木林地	30	4190011032250000000	谷沱	4190011032250000000	谷沱	1175.11		0	0	1175.11			0			GCHF	工程恢复	0	0		2019	00			183.165	1175.62
1811	面	53796	419001211000053796	2001010100		168	0301	乔木林地	30	4190011032250000000	谷沱	4190011032250000000	谷沱	5401.84		0	0	5401.84			0			GCHF	工程恢复	0	0		2019	00			341.013	5404.18
1812	面	53797	419001211000053797	2001010100		211	0301	乔木林地	30	4190011032250000000	谷沱	4190011032250000000	谷沱	12155.6		0	0	12155.6			0			GCHF	工程恢复	0	0		2019	00			643.325	12160.9
1813	面	53798	419001211000053798	2001010100		146	0301	乔木林地	30	4190011032250000000	谷沱	4190011032320000000	郑窑村	38889.1		0	0	38889.1			0					0	1		2019	00			1154.98	38905.4
1814	面	53799	419001211000053799	2001010100		2	0301	乔木林地	30	4190011032250000000	谷沱	4190011032360000000	下观	244453		0	0	244453			0					0	1		2019	00			2366.54	244555
1815	面	53800	419001211000053800	2001010100		97	0301	乔木林地	30	4190011032260000000	北石村	4190011032260000000	北石村	10475.7		0	0	10475.7			0					0	0		2019	00			717.929	10480.2
1816	面	53801	419001211000053801	2001010100		100	0301	乔木林地	30	4190011032260000000	北石村	4190011032260000000	北石村	5430.57		0	0	5430.57			0					0	0		2019	00			454.967	5432.94
1817	面	53802	419001211000053802	2001010100		133	0301	乔木林地	30	4190011032260000000	北石村	4190011032260000000	北石村	2347.68		0	0	2347.68			0					0	0		2019	00			228.388	2348.71
1818	面	53803	419001211000053803	2001010100		51	0301	乔木林地	30	4190011032240000000	玉阳村	4190011032240000000	玉阳村	10168.1		0	0	10168.1			0					0	0		2019	00			385.012	10172.4
1819	面	53804	419001211000053804	2001010100		184	0301	乔木林地	30	4190011032240000000	玉阳村	4190011032240000000	玉阳村	504.14		0	0	504.14			0					0	0		2019	00			92.6309	504.358
1820	面	53805	419001211000053805	2001010100		78	0301	乔木林地	30	4190011032240000000	玉阳村	4190011032240000000	玉阳村	574.3		0	0	574.3			0					0	0		2019	00			129.722	574.546
1821	面	53806	419001211000053806	2001010100		218	0301	乔木林地	30	4190011032240000000	玉阳村	4190011032240000000	玉阳村	2948.35		0	0	2948.35			0					0	0		2019	00			300.154	2949.61
1822	面	53807	419001211000053807	2001010100		101	0301	乔木林地	30	4190011032240000000	玉阳村	4190011032240000000	玉阳村	62736.6		0	0	62736.6			0					0	0		2019	00			1372.86	62763.4
1823	面	53808	419001211000053808	2001010100		267	0301	乔木林地	30	4190011032240000000	玉阳村	4190011032240000000	玉阳村	900.54		0	0	900.54			0					0	0		2019	00			122.706	900.923
1824	面	53809	419001211000053809	2001010100		222	0301	乔木林地	30	4190011032240000000	玉阳村	4190011032240000000	玉阳村	3792.23		0	0	3792.23			0					0	0		2019	00			555.686	3793.85
1825	面	53810	419001211000053810	2001010100		169	0301	乔木林地	30	4190011032240000000	玉阳村	4190011032240000000	玉阳村	4059.82		0	0	4059.82			0					0	0		2019	00			284.705	4061.55
1826	面	53811	419001211000053811	2001010100		170	0301	乔木林地	30	4190011032240000000	玉阳村	4190011032240000000	玉阳村	4702.08		0	0	4702.08			0					0	0		2019	00			425.5	4704.09
1827	面	53812	419001211000053812	2001010100		195	0301	乔木林地	30	4190011032240000000	玉阳村	4190011032240000000	玉阳村	1126.8		0	0	1126.8			0					0	0		2019	00			141.594	1127.28
1828	面	53813	419001211000053813	2001010100		226	0301	乔木林地	30	4190011032240000000	玉阳村	4190011032240000000	玉阳村	1317.28		0	0	1317.28			0					0	0		2019	00			225.473	1317.85
1829	面	53814	419001211000053814	2001010100		227	0301	乔木林地	30	4190011032240000000	玉阳村	4190011032240000000	玉阳村	2920.88		0	0	2920.88			0					0	0		2019	00			245.266	2922.13
1830	面	53815	419001211000053815	2001010100		24	0301	乔木林地	30	4190011032240000000	玉阳村	4190011032240000000	玉阳村	273205		0	0	273205			0					0	0		2019	00			2911.95	273321
1831	面	53816	419001211000053816	2001010100		121	0301	乔木林地	30	4190011032240000000	玉阳村	4190011032240000000	玉阳村	838.33		0	0	838.33			0					0	0		2019	00			125.731	838.688
1832	面	53817	419001211000053817	2001010100		353	0301	乔木林地	30	4190011032240000000	玉阳村	4190011032240000000	玉阳村	2954.07		0	0	2954.07			0					0	0		2019	00			369.864	2955.33
1833	面	53818	419001211000053818	2001010100		123	0301	乔木林地	30	4190011032240000000	玉阳村	4190011032240000000	玉阳村	1481.67		0	0	1481.67			0					0	0		2019	00			195.676	1482.3
1834	面	53819	419001211000053819	2001010100		128	0301	乔木林地	30	4190011032240000000	玉阳村	4190011032240000000	玉阳村	91826.5		0	0	91826.5			0					0	0		2019	00			3313.42	91865.8
1835	面	53820	419001211000053820	2001010100		16	0301	乔木林地	30	4190011032330000000	李八庄村	4190011032330000000	李八庄村	12395.6		0	0	12395.6			0					0	0		2019	00			589.597	12400.6
1836	面	53821	419001211000053821	2001010100		185	0301	乔木林地	30	4190011032330000000	李八庄村	4190011032330000000	李八庄村	5293.2		0	0	5293.2			0					0	0		2019	00			368.23	5295.37
1837	面	53822	419001211000053822	2001010100		218	0301	乔木林地	30	4190011032330000000	李八庄村	4190011032330000000	李八庄村	9569.28		0	0	9569.28			0					0	0		2019	00			831.328	9573.22
1838	面	53823	419001211000053823	2001010100		250	0301	乔木林地	30	4190011032330000000	李八庄村	4190011032330000000	李八庄村	603900		0	0	603900			0					0	0		2019	00			7579.71	604149
1839	面	53824	419001211000053824	2001010100		222	0301	乔木林地	30	4190011032330000000	李八庄村	4190011032330000000	李八庄村	13233.9		0	0	13233.9			0					0	0		2019	00			911.252	13239.4
1840	面	53825	419001211000053825	2001010100		7	0301	乔木林地	30	4190011032330000000	李八庄村	4190011032330000000	李八庄村	3891.13		0	0	3891.13			0					0	0		2019	00			391.498	3892.75
1841	面	53826	419001211000053826	2001010100		38	0301	乔木林地	30	4190011032330000000	李八庄村	4190011032330000000	李八庄村	2764.33		0	0	2764.33			0					0	0		2019	00			300.778	2765.47
1842	面	53827	419001211000053827	2001010100		224	0301	乔木林地	30	4190011032330000000	李八庄村	4190011032330000000	李八庄村	3705.5		0	0	3705.5			0					0	0		2019	00			284.025	3707.05
1843	面	53828	419001211000053828	2001010100		1	0301	乔木林地	30	4190011032330000000	李八庄村	4190011032330000000	李八庄村	86852		0	0	86852			0					0	0		2019	00			2242.63	86888.1
1844	面	53830	419001211000053830	2001010100		29	0301	乔木林地	30	4190011032340000000	卫河	4190011032340000000	卫河	75964.3		0	0	75964.3			0					0	0		2019	00			2149.96	75994.7
1845	面	53831	419001211000053831	2001010100		17	0301	乔木林地	30	4190011032340000000	卫河	4190011032340000000	卫河	28661.5		0	0	28661.5			0					0	0		2019	00			1040.21	28673.1
1846	面	53832	419001211000053832	2001010100		27	0301	乔木林地	30	4190011032270000000	南石	4190011032270000000	南石	59835.9		0	0	59835.9			0			GCHF	工程恢复	0	0		2019	00			1862.19	59862.3
1847	面	53833	419001211000053833	2001010100		155	0301	乔木林地	30	4190011032240000000	玉阳村	4190011032240000000	玉阳村	2752.36		0	0	2752.36			0					0	0		2019	00			204.724	2753.54
1848	面	53834	419001211000053834	2001010100		59	0301	乔木林地	30	4190011032240000000	玉阳村	4190011032240000000	玉阳村	16587.9		0	0	16587.9			0					0	0		2019	00			753.682	16595
1849	面	53835	419001211000053835	2001010100		127	0301	乔木林地	30	4190011032240000000	玉阳村	4190011032240000000	玉阳村	506.22		0	0	506.22			0					0	0		2019	00			139.078	506.436
1850	面	53836	419001211000053836	2001010100		35	0301	乔木林地	30	4190011032290000000	南勋村	4190011032290000000	南勋村	638.26		0	0	638.26			0					0	0		2019	00			124.778	638.54
1851	面	53837	419001211000053837	2001010100		384	0301	乔木林地	30	4190011032240000000	玉阳村	4190011032240000000	玉阳村	1632.88		0	0	1632.88			0					0	0		2019	00			178.881	1633.58
1852	面	53838	419001211000053838	2001010100		202	0301	乔木林地	30	4190011032240000000	玉阳村	4190011032240000000	玉阳村	2540.22		0	0	2540.22			0					0	0		2019	00			229.368	2541.31
1853	面	53839	419001211000053839	2001010100		130	0301	乔木林地	30	4190011032240000000	玉阳村	4190011032240000000	玉阳村	746.31		0	0	746.31			0					0	0		2019	00			115.915	746.632
1854	面	53840	419001211000053840	2001010100		283	0301	乔木林地	30	4190011032240000000	玉阳村	4190011032240000000	玉阳村	686.87		0	0	686.87			0					0	0		2019	00			106.856	687.161
1855	面	53841	419001211000053841	2001010100		365	0301	乔木林地	30	4190011032240000000	玉阳村	4190011032240000000	玉阳村	7415.2		0	0	7415.2			0					0	0		2019	00			652.18	7418.41
1856	面	53842	419001211000053842	2001010100		386	0301	乔木林地	30	4190011032240000000	玉阳村	4190011032240000000	玉阳村	1153.99		0	0	1153.99			0					0	0		2019	00			159.282	1154.49
1857	面	53843	419001211000053843	2001010100		387	0301	乔木林地	30	4190011032240000000	玉阳村	4190011032240000000	玉阳村	686.46		0	0	686.46			0					0	0		2019	00			110.496	686.759
1858	面	53844	419001211000053844	2001010100		70	0301	乔木林地	30	4190011032240000000	玉阳村	4190011032240000000	玉阳村	2091		0	0	2091			0			GCHF	工程恢复	0	0		2019	00			195.992	2091.87
1859	面	53845	419001211000053845	2001010100		185	0301	乔木林地	30	4190011032240000000	玉阳村	4190011032240000000	玉阳村	2320.25		0	0	2320.25			0			GCHF	工程恢复	0	0		2019	00			234.028	2321.24
1860	面	53846	419001211000053846	2001010100		320	0301	乔木林地	30	4190011032240000000	玉阳村	4190011032240000000	玉阳村	6692.75		0	0	6692.75			0			GCHF	工程恢复	0	0		2019	00			409.615	6695.59
1861	面	53847	419001211000053847	2001010100		189	0301	乔木林地	30	4190011032240000000	玉阳村	4190011032240000000	玉阳村	1103.4		0	0	1103.4			0			GCHF	工程恢复	0	0		2019	00			223.494	1103.87
1862	面	53848	419001211000053848	2001010100		221	0301	乔木林地	30	4190011032240000000	玉阳村	4190011032240000000	玉阳村	2828.07		0	0	2828.07			0			GCHF	工程恢复	0	0		2019	00			337.868	2829.28
1863	面	53849	419001211000053849	2001010100		193	0301	乔木林地	30	4190011032240000000	玉阳村	4190011032240000000	玉阳村	1355.63		0	0	1355.63			0			GCHF	工程恢复	0	0		2019	00			211.176	1356.21
1864	面	53850	419001211000053850	2001010100		13	0301	乔木林地	30	4190011032290000000	南勋村	4190011032290000000	南勋村	5000.49		0	0	5000.49			0					0	0		2019	00			322.156	5002.71
1865	面	53851	419001211000053851	2001010100		89	0301	乔木林地	30	4190011032290000000	南勋村	4190011032290000000	南勋村	56125.5		0	0	56125.5			0					0	0		2019	00			1496.96	56150.5
1866	面	53852	419001211000053852	2001010100		23	0301	乔木林地	30	4190011032290000000	南勋村	4190011032290000000	南勋村	2557.42		0	0	2557.42			0					0	0		2019	00			347.407	2558.57
1867	面	53856	419001211000053856	2001010100		297	0301	乔木林地	30	4190011032370000000	虎岭	4190011032370000000	虎岭	226255		0	0	226255			0					0	0		2019	00			3479.09	226346
1868	面	53866	419001211000053866	2001010100		10	0301	乔木林地	30	4190011032290000000	南勋村	4190011032290000000	南勋村	1350.76		0	0	1350.76			0					0	0		2019	00			238.022	1351.37
1869	面	53867	419001211000053867	2001010100		30	0301	乔木林地	30	4190011032290000000	南勋村	4190011032290000000	南勋村	5275.49		0	0	5275.49			0					0	0		2019	00			426.244	5277.86
1870	面	53868	419001211000053868	2001010100		33	0301	乔木林地	30	4190011032290000000	南勋村	4190011032290000000	南勋村	339.38		0	0	339.38			0					0	0		2019	00			75.4126	339.531
1871	面	53869	419001211000053869	2001010100		113	0301	乔木林地	30	4190011032290000000	南勋村	4190011032290000000	南勋村	7137.36		0	0	7137.36			0					0	0		2019	00			536.224	7140.58
1872	面	53870	419001211000053870	2001010100		82	0301	乔木林地	30	4190011032290000000	南勋村	4190011032290000000	南勋村	4002.93		0	0	4002.93			0					0	0		2019	00			327.584	4004.74
1873	面	53871	419001211000053871	2001010100		114	0301	乔木林地	30	4190011032290000000	南勋村	4190011032290000000	南勋村	7831.72		0	0	7831.72			0					0	0		2019	00			582.441	7835.26
1874	面	53872	419001211000053872	2001010100		68	0301	乔木林地	30	4190011032290000000	南勋村	4190011032290000000	南勋村	6311.91		0	0	6311.91			0					0	0		2019	00			480.399	6314.77
1875	面	53873	419001211000053873	2001010100		12	0301	乔木林地	30	4190011032290000000	南勋村	4190011032290000000	南勋村	31928.4		0	0	31928.4			0			GCHF	工程恢复	0	0		2019	00			1087.88	31942.5
1876	面	53874	419001211000053874	2001010100		2	0301	乔木林地	30	4190011032290000000	南勋村	4190011032290000000	南勋村	67844.3		0	0	67844.3			0			GCHF	工程恢复	0	0		2019	00			1223.15	67874.4
1877	面	53875	419001211000053875	2001010100		159	0301	乔木林地	30	4190011032240000000	玉阳村	4190011032240000000	玉阳村	1163.77		0	0	1163.77			0					0	0		2019	00			188.177	1164.27
1878	面	53885	419001211000053885	2001010100		133	0301	乔木林地	30	4190011032240000000	玉阳村	4190011032240000000	玉阳村	8899.7		0	0	8899.7			0			GCHF	工程恢复	0	0		2019	00			420.598	8903.53
1879	面	53886	419001211000053886	2001010100		309	0301	乔木林地	30	4190011032240000000	玉阳村	4190011032240000000	玉阳村	14148.1		0	0	14148.1			0			GCHF	工程恢复	0	0		2019	00			515.177	14154.2
1880	面	53887	419001211000053887	2001010100		311	0301	乔木林地	30	4190011032240000000	玉阳村	4190011032240000000	玉阳村	17924.6		0	0	17924.6			0			GCHF	工程恢复	0	0		2019	00			683.99	17932.3
1881	面	53888	419001211000053888	2001010100		318	0301	乔木林地	30	4190011032240000000	玉阳村	4190011032240000000	玉阳村	8475.29		0	0	8475.29			0			GCHF	工程恢复	0	0		2019	00			459.971	8478.96
1882	面	53902	419001211000053902	2001010100		294	0301	乔木林地	30	4190011032240000000	玉阳村	4190011032240000000	玉阳村	7410.12		0	0	7410.12			0			GCHF	工程恢复	0	0		2019	00			447.635	7413.28
1883	面	53903	419001211000053903	2001010100		224	0301	乔木林地	30	4190011032240000000	玉阳村	4190011032240000000	玉阳村	936.13		0	0	936.13			0			GCHF	工程恢复	0	0		2019	00			138.883	936.533
1884	面	53904	419001211000053904	2001010100		156	0301	乔木林地	30	4190011032240000000	玉阳村	4190011032240000000	玉阳村	7650.23		0	0	7650.23			0			GCHF	工程恢复	0	0		2019	00			475.109	7653.51
1885	面	53905	419001211000053905	2001010100		231	0301	乔木林地	30	4190011032240000000	玉阳村	4190011032240000000	玉阳村	2514.3		0	0	2514.3			0			GCHF	工程恢复	0	0		2019	00			214.576	2515.37
1886	面	53906	419001211000053906	2001010100		198	0301	乔木林地	30	4190011032240000000	玉阳村	4190011032240000000	玉阳村	7661.27		0	0	7661.27			0			GCHF	工程恢复	0	0		2019	00			568.413	7664.55
1887	面	53907	419001211000053907	2001010100		158	0301	乔木林地	30	4190011032240000000	玉阳村	4190011032240000000	玉阳村	11405		0	0	11405			0			GCHF	工程恢复	0	0		2019	00			621.895	11409.9
1888	面	53908	419001211000053908	2001010100		179	0301	乔木林地	30	4190011032240000000	玉阳村	4190011032240000000	玉阳村	568.06		0	0	568.06			0			GCHF	工程恢复	0	0		2019	00			127.839	568.305
1889	面	53910	419001211000053910	2001010100		182	0301	乔木林地	30	4190011032240000000	玉阳村	4190011032240000000	玉阳村	783.85		0	0	783.85			0			GCHF	工程恢复	0	0		2019	00			159.899	784.184
1890	面	53915	419001211000053915	2001010100		14	0301	乔木林地	30	4190011032240000000	玉阳村	4190011032320000000	郑窑村	1867.72		0	0	1867.72			0			GCHF	工程恢复	0	1		2019	00			220.952	1868.51
1891	面	53916	419001211000053916	2001010100		103	0301	乔木林地	30	4190011032250000000	谷沱	4190011032250000000	谷沱	1021.43		0	0	1021.43			0					0	0		2019	00			164.371	1021.86
1892	面	53917	419001211000053917	2001010100		114	0301	乔木林地	30	4190011032250000000	谷沱	4190011032250000000	谷沱	3059.68		0	0	3059.68			0					0	0		2019	00			356.625	3061
1893	面	53918	419001211000053918	2001010100		194	0301	乔木林地	30	4190011032250000000	谷沱	4190011032250000000	谷沱	3278.96		0	0	3278.96			0					0	0		2019	00			335.178	3280.38
1894	面	53919	419001211000053919	2001010100		90	0301	乔木林地	30	4190011032250000000	谷沱	4190011032250000000	谷沱	528.76		0	0	528.76			0					0	0		2019	00			120.73	528.991
1895	面	53920	419001211000053920	2001010100		17	0301	乔木林地	30	4190011032250000000	谷沱	4190011032250000000	谷沱	2660.43		0	0	2660.43			0					0	0		2019	00			277.173	2661.58
1896	面	53921	419001211000053921	2001010100		20	0301	乔木林地	30	4190011032250000000	谷沱	4190011032250000000	谷沱	2746.5		0	0	2746.5			0					0	0		2019	00			284.808	2747.68
1897	面	53922	419001211000053922	2001010100		21	0301	乔木林地	30	4190011032250000000	谷沱	4190011032250000000	谷沱	1257.21		0	0	1257.21			0					0	0		2019	00			160.869	1257.75
1898	面	53923	419001211000053923	2001010100		204	0301	乔木林地	30	4190011032250000000	谷沱	4190011032250000000	谷沱	3184.38		0	0	3184.38			0					0	0		2019	00			266.531	3185.75
1899	面	53924	419001211000053924	2001010100		23	0301	乔木林地	30	4190011032250000000	谷沱	4190011032250000000	谷沱	1120.81		0	0	1120.81			0					0	0		2019	00			187.566	1121.29
1900	面	53925	419001211000053925	2001010100		26	0301	乔木林地	30	4190011032250000000	谷沱	4190011032250000000	谷沱	1356		0	0	1356			0					0	0		2019	00			180.428	1356.59
1901	面	53926	419001211000053926	2001010100		28	0301	乔木林地	30	4190011032250000000	谷沱	4190011032250000000	谷沱	1210.19		0	0	1210.19			0					0	0		2019	00			150.677	1210.71
1902	面	53927	419001211000053927	2001010100		222	0301	乔木林地	30	4190011032250000000	谷沱	4190011032250000000	谷沱	557.02		0	0	557.02			0					0	0		2019	00			126.005	557.261
1903	面	53928	419001211000053928	2001010100		199	0301	乔木林地	30	4190011032250000000	谷沱	4190011032250000000	谷沱	4700.39		0	0	4700.39			0					0	0		2019	00			371.663	4702.43
1904	面	53929	419001211000053929	2001010100		208	0301	乔木林地	30	4190011032250000000	谷沱	4190011032250000000	谷沱	794.84		0	0	794.84			0					0	0		2019	00			126.289	795.187
1905	面	53930	419001211000053930	2001010100		130	0301	乔木林地	30	4190011032250000000	谷沱	4190011032250000000	谷沱	3206.82		0	0	3206.82			0			GCHF	工程恢复	0	0		2019	00			380.745	3208.17
1906	面	53931	419001211000053931	2001010100		132	0301	乔木林地	30	4190011032250000000	谷沱	4190011032250000000	谷沱	1104.46		0	0	1104.46			0			GCHF	工程恢复	0	0		2019	00			156.236	1104.93
1907	面	53932	419001211000053932	2001010100		135	0301	乔木林地	30	4190011032250000000	谷沱	4190011032250000000	谷沱	1380.06		0	0	1380.06			0			GCHF	工程恢复	0	0		2019	00			147.319	1380.64
1908	面	53933	419001211000053933	2001010100		8	0301	乔木林地	30	4190011032300000000	张庄村	4190011032300000000	张庄村	17766		0	0	17766			0			GCHF	工程恢复	0	0		2019	00			548.435	17774.1
1909	面	53934	419001211000053934	2001010100		10	0301	乔木林地	30	4190011032300000000	张庄村	4190011032300000000	张庄村	6032.52		0	0	6032.52			0			GCHF	工程恢复	0	0		2019	00			394.515	6035.27
1910	面	53948	419001211000053948	2001010100		12	0301	乔木林地	30	4190011032300000000	张庄村	4190011032300000000	张庄村	6705.36		0	0	6705.36			0			GCHF	工程恢复	0	0		2019	00			495.429	6708.43
1911	面	53949	419001211000053949	2001010100		32	0301	乔木林地	30	4190011032300000000	张庄村	4190011032300000000	张庄村	1590.57		0	0	1590.57			0			GCHF	工程恢复	0	0		2019	00			186.754	1591.3
1912	面	53950	419001211000053950	2001010100		41	0301	乔木林地	30	4190011032300000000	张庄村	4190011032300000000	张庄村	31658.9		0	0	31658.9			0			GCHF	工程恢复	0	0		2019	00			1158.95	31673.4
1913	面	53951	419001211000053951	2001010100		6	0301	乔木林地	30	4190011032310000000	曲阳村	4190011032300000000	张庄村	3743.28		0	0	3743.28			0			GCHF	工程恢复	0	1		2019	00			291.588	3744.99
1914	面	53952	419001211000053952	2001010100		21	0301	乔木林地	30	4190011032310000000	曲阳村	4190011032310000000	曲阳村	5194.39		0	0	5194.39			0					0	0		2019	00			431.514	5196.78
1915	面	53953	419001211000053953	2001010100		76	0301	乔木林地	30	4190011032310000000	曲阳村	4190011032310000000	曲阳村	1112.44		0	0	1112.44			0					0	0		2019	00			167.08	1112.95
1916	面	53954	419001211000053954	2001010100		62	0301	乔木林地	30	4190011032310000000	曲阳村	4190011032310000000	曲阳村	3501.03		0	0	3501.03			0					0	0		2019	00			269.828	3502.65
1917	面	53959	419001211000053959	2001010100		47	0301	乔木林地	30	4190011032260000000	北石村	4190011032260000000	北石村	5193.54		0	0	5193.54			0			GCHF	工程恢复	0	0		2019	00			352.807	5195.79
1918	面	53960	419001211000053960	2001010100		52	0301	乔木林地	30	4190011032260000000	北石村	4190011032260000000	北石村	1922.88		0	0	1922.88			0			GCHF	工程恢复	0	0		2019	00			202.243	1923.72
1919	面	53961	419001211000053961	2001010100		25	0301	乔木林地	30	4190011032260000000	北石村	4190011032260000000	北石村	3245.46		0	0	3245.46			0			GCHF	工程恢复	0	0		2019	00			275.784	3246.88
1920	面	53962	419001211000053962	2001010100		24	0301	乔木林地	30	4190011032260000000	北石村	4190011032260000000	北石村	2068.44		0	0	2068.44			0			GCHF	工程恢复	0	0		2019	00			213.88	2069.34
1921	面	53963	419001211000053963	2001010100		26	0301	乔木林地	30	4190011032260000000	北石村	4190011032260000000	北石村	1253.61		0	0	1253.61			0			GCHF	工程恢复	0	0		2019	00			157.102	1254.16
1922	面	53964	419001211000053964	2001010100		101	0301	乔木林地	30	4190011032260000000	北石村	4190011032260000000	北石村	17006.8		0	0	17006.8			0			GCHF	工程恢复	0	0		2019	00			563.568	17014.3
1923	面	53965	419001211000053965	2001010100		83	0301	乔木林地	30	4190011032260000000	北石村	4190011032260000000	北石村	1238.9		0	0	1238.9			0			GCHF	工程恢复	0	0		2019	00			178.313	1239.45
1924	面	53966	419001211000053966	2001010100		84	0301	乔木林地	30	4190011032260000000	北石村	4190011032260000000	北石村	3716.07		0	0	3716.07			0			GCHF	工程恢复	0	0		2019	00			303.739	3717.72
1925	面	53967	419001211000053967	2001010100		148	0301	乔木林地	30	4190011032260000000	北石村	4190011032260000000	北石村	834.35		0	0	834.35			0			GCHF	工程恢复	0	0		2019	00			160.368	834.715
1926	面	53968	419001211000053968	2001010100		147	0301	乔木林地	30	4190011032270000000	南石	4190011032270000000	南石	142304		0	0	142304			0					0	0		2019	00			2583.27	142366
1927	面	53969	419001211000053969	2001010100		129	0301	乔木林地	30	4190011032270000000	南石	4190011032270000000	南石	506.59		0	0	506.59			0					0	0		2019	00			95.3138	506.81
1928	面	53970	419001211000053970	2001010100		19	0301	乔木林地	30	4190011032270000000	南石	4190011032270000000	南石	558.28		0	0	558.28			0					0	0		2019	00			113.702	558.521
1929	面	53971	419001211000053971	2001010100		84	0301	乔木林地	30	4190011032270000000	南石	4190011032270000000	南石	1534.92		0	0	1534.92			0			GCHF	工程恢复	0	0		2019	00			160.818	1535.6
1930	面	54019	419001211000054019	2001010100		107	0301	乔木林地	30	4190011032310000000	曲阳村	4190011032310000000	曲阳村	1715.09		0	0	1715.09			0					0	0		2019	00			276.969	1715.89
1931	面	54020	419001211000054020	2001010100		66	0301	乔木林地	30	4190011032310000000	曲阳村	4190011032310000000	曲阳村	599.43		0	0	599.43			0			GCHF	工程恢复	0	0		2019	00			121.108	599.703
1932	面	54021	419001211000054021	2001010100		9	0301	乔木林地	30	4190011032310000000	曲阳村	4190011032310000000	曲阳村	3843.68		0	0	3843.68			0			GCHF	工程恢复	0	0		2019	00			264.864	3845.44
1933	面	54022	419001211000054022	2001010100		20	0301	乔木林地	30	4190011032310000000	曲阳村	4190011032310000000	曲阳村	21704.6		0	0	21704.6			0			GCHF	工程恢复	0	0		2019	00			736.747	21714.6
1934	面	54023	419001211000054023	2001010100		134	0301	乔木林地	30	4190011032260000000	北石村	4190011032260000000	北石村	3588.97		0	0	3588.97			0					0	0		2019	00			352.701	3590.55
1935	面	54024	419001211000054024	2001010100		140	0301	乔木林地	30	4190011032260000000	北石村	4190011032260000000	北石村	2628.82		0	0	2628.82			0					0	0		2019	00			227.429	2629.98
1936	面	54025	419001211000054025	2001010100		144	0301	乔木林地	30	4190011032260000000	北石村	4190011032260000000	北石村	2005.23		0	0	2005.23			0					0	0		2019	00			201.479	2006.12
1937	面	54026	419001211000054026	2001010100		213	0301	乔木林地	30	4190011032330000000	李八庄村	4190011032330000000	李八庄村	1670.57		0	0	1670.57			0					0	0		2019	00			200.667	1671.26
1938	面	54027	419001211000054027	2001010100		120	0301	乔木林地	30	4190011032270000000	南石	4190011032270000000	南石	33021.9		0	0	33021.9			0			GCHF	工程恢复	0	0		2019	00			744.73	33036.4
1939	面	54028	419001211000054028	2001010100		3	0301	乔木林地	30	4190011032280000000	北勋	4190011032280000000	北勋	3167.68		0	0	3167.68			0					0	0		2019	00			246.263	3169.09
1940	面	54029	419001211000054029	2001010100		4	0301	乔木林地	30	4190011032280000000	北勋	4190011032280000000	北勋	4029.13		0	0	4029.13			0					0	0		2019	00			416.739	4030.92
1941	面	54030	419001211000054030	2001010100		16	0301	乔木林地	30	4190011032280000000	北勋	4190011032280000000	北勋	15603.3		0	0	15603.3			0					0	0		2019	00			1572.28	15610.3
1942	面	54031	419001211000054031	2001010100		135	0301	乔木林地	30	4190011032280000000	北勋	4190011032280000000	北勋	1723.83		0	0	1723.83			0					0	0		2019	00			285.159	1724.61
1943	面	54032	419001211000054032	2001010100		154	0301	乔木林地	30	4190011032280000000	北勋	4190011032280000000	北勋	5702.87		0	0	5702.87			0					0	0		2019	00			513.817	5705.43
1944	面	54033	419001211000054033	2001010100		96	0301	乔木林地	30	4190011032280000000	北勋	4190011032280000000	北勋	2627.24		0	0	2627.24			0					0	0		2019	00			390.052	2628.43
1945	面	54034	419001211000054034	2001010100		38	0301	乔木林地	30	4190011032280000000	北勋	4190011032280000000	北勋	5784.36		0	0	5784.36			0			GCHF	工程恢复	0	0		2019	00			319.375	5786.93
1946	面	54035	419001211000054035	2001010100		58	0301	乔木林地	30	4190011032280000000	北勋	4190011032280000000	北勋	5870.41		0	0	5870.41			0			GCHF	工程恢复	0	0		2019	00			362.559	5873.03
1947	面	54036	419001211000054036	2001010100		45	0301	乔木林地	30	4190011032330000000	李八庄村	4190011032330000000	李八庄村	12919.4		0	0	12919.4			0					0	0		2019	00			893.391	12924.8
1948	面	54037	419001211000054037	2001010100		55	0301	乔木林地	30	4190011032330000000	李八庄村	4190011032330000000	李八庄村	833.17		0	0	833.17			0					0	0		2019	00			141.174	833.521
1949	面	54038	419001211000054038	2001010100		241	0301	乔木林地	30	4190011032330000000	李八庄村	4190011032330000000	李八庄村	1552.21		0	0	1552.21			0					0	0		2019	00			196.768	1552.86
1950	面	54039	419001211000054039	2001010100		14	0301	乔木林地	30	4190011032330000000	李八庄村	4190011032330000000	李八庄村	2771.77		0	0	2771.77			0			GCHF	工程恢复	0	0		2019	00			318.227	2772.93
1951	面	54040	419001211000054040	2001010100		50	0301	乔木林地	30	4190011032330000000	李八庄村	4190011032330000000	李八庄村	1262.11		0	0	1262.11			0			GCHF	工程恢复	0	0		2019	00			176.986	1262.64
1952	面	54041	419001211000054041	2001010100		233	0301	乔木林地	30	4190011032330000000	李八庄村	4190011032330000000	李八庄村	1135.41		0	0	1135.41			0			GCHF	工程恢复	0	0		2019	00			190.644	1135.89
1953	面	54054	419001211000054054	2001010100		9	0301	乔木林地	30	4190011032450000000	南岭村	4190011032450000000	南岭村	1217.53		0	0	1217.53			0					0	0		2019	00			132.147	1218.05
1954	面	54056	419001211000054056	2001010100		1	0301	乔木林地	30	4190011032450000000	南岭村	4190011032450000000	南岭村	169722		0	0	169722			0					0	0		2019	00			2326.69	169793
1955	面	54057	419001211000054057	2001010100		4	0301	乔木林地	30	4190011032450000000	南岭村	4190011032450000000	南岭村	22040		0	0	22040			0					0	0		2019	00			824.346	22049.4
1956	面	54062	419001211000054062	2001010100		5	0301	乔木林地	30	4190011032450000000	南岭村	4190011032450000000	南岭村	75318.9		0	0	75318.9			0					0	0		2019	00			1333.96	75351
1957	面	54063	419001211000054063	2001010100		37	0301	乔木林地	30	4190011032450000000	南岭村	4190011032450000000	南岭村	39667.6		0	0	39667.6			0					0	0		2019	00			837.983	39684.6
1958	面	54065	419001211000054065	2001010100		43	0301	乔木林地	30	4190011032320000000	郑窑村	4190011032320000000	郑窑村	7167.42		0	0	7167.42			0			GCHF	工程恢复	0	0		2019	00			346.981	7170.47
1959	面	54066	419001211000054066	2001010100		66	0301	乔木林地	30	4190011032340000000	卫河	4190011032340000000	卫河	19338.3		0	0	19338.3			0					0	0		2019	00			910.494	19346.1
1960	面	54067	419001211000054067	2001010100		48	0301	乔木林地	30	4190011032340000000	卫河	4190011032340000000	卫河	24341.2		0	0	24341.2			0					0	0		2019	00			1088.55	24351
1961	面	54068	419001211000054068	2001010100		198	0301	乔木林地	30	4190011032340000000	卫河	4190011032340000000	卫河	51406.5		0	0	51406.5			0					0	0		2019	00			1450.23	51427.4
1962	面	54069	419001211000054069	2001010100		74	0301	乔木林地	30	4190011032340000000	卫河	4190011032340000000	卫河	83727.8		0	0	83727.8			0					0	0		2019	00			1689.6	83761.9
1963	面	54073	419001211000054073	2001010100		27	0301	乔木林地	30	4190011032340000000	卫河	4190011032340000000	卫河	19000		0	0	19000			0			GCHF	工程恢复	0	0		2019	00			877.067	19007.6
1964	面	54074	419001211000054074	2001010100		92	0301	乔木林地	30	4190011032340000000	卫河	4190011032340000000	卫河	984.87		0	0	984.87			0			GCHF	工程恢复	0	0		2019	00			194.129	985.269
1965	面	54075	419001211000054075	2001010100		30	0301	乔木林地	30	4190011032340000000	卫河	4190011032340000000	卫河	6109.88		0	0	6109.88			0			GCHF	工程恢复	0	0		2019	00			371.352	6112.34
1966	面	54076	419001211000054076	2001010100		32	0301	乔木林地	30	4190011032340000000	卫河	4190011032340000000	卫河	2285.65		0	0	2285.65			0			GCHF	工程恢复	0	0		2019	00			191.793	2286.57
1967	面	54077	419001211000054077	2001010100		183	0301	乔木林地	30	4190011032340000000	卫河	4190011032340000000	卫河	1698.75		0	0	1698.75			0			GCHF	工程恢复	0	0		2019	00			360.251	1699.44
1968	面	54085	419001211000054085	2001010100		172	0301	乔木林地	30	4190011032340000000	卫河	4190011032340000000	卫河	539846		0	0	539846			0					0	0		2019	00			4805.53	540061
1969	面	54089	419001211000054089	2001010100		60	0301	乔木林地	30	4190011032280000000	北勋	4190011032280000000	北勋	4335.46		0	0	4335.46			0			GCHF	工程恢复	0	0		2019	00			330.114	4337.4
1970	面	54090	419001211000054090	2001010100		8	0301	乔木林地	30	4190011032280000000	北勋	4190011032280000000	北勋	26156.5		0	0	26156.5			0			GCHF	工程恢复	0	0		2019	00			906.7	26168.2
1971	面	54091	419001211000054091	2001010100		109	0301	乔木林地	30	4190011032280000000	北勋	4190011032280000000	北勋	4398.85		0	0	4398.85			0			GCHF	工程恢复	0	0		2019	00			274.411	4400.82
1972	面	54092	419001211000054092	2001010100		131	0301	乔木林地	30	4190011032280000000	北勋	4190011032280000000	北勋	506.87		0	0	506.87			0			GCHF	工程恢复	0	0		2019	00			99.2943	507.095
1973	面	54093	419001211000054093	2001010100		155	0301	乔木林地	30	4190011032280000000	北勋	4190011032280000000	北勋	899.93		0	0	899.93			0			GCHF	工程恢复	0	0		2019	00			161.986	900.33
1974	面	54094	419001211000054094	2001010100		175	0301	乔木林地	30	4190011032280000000	北勋	4190011032280000000	北勋	2602.13		0	0	2602.13			0			GCHF	工程恢复	0	0		2019	00			205.142	2603.31
1975	面	54095	419001211000054095	2001010100		79	0301	乔木林地	30	4190011032280000000	北勋	4190011032280000000	北勋	23308.4		0	0	23308.4			0			GCHF	工程恢复	0	0		2019	00			995.342	23319
1976	面	54096	419001211000054096	2001010100		4	0301	乔木林地	30	4190011032290000000	南勋村	4190011032290000000	南勋村	13051.5		0	0	13051.5			0			GCHF	工程恢复	0	0		2019	00			812.943	13057.4
1977	面	54097	419001211000054097	2001010100		56	0301	乔木林地	30	4190011032290000000	南勋村	4190011032290000000	南勋村	14305.3		0	0	14305.3			0			GCHF	工程恢复	0	0		2019	00			485.903	14311.7
1978	面	54098	419001211000054098	2001010100		37	0301	乔木林地	30	4190011032290000000	南勋村	4190011032290000000	南勋村	34581.7		0	0	34581.7			0			GCHF	工程恢复	0	0		2019	00			1093.39	34597.1
1979	面	54099	419001211000054099	2001010100		90	0301	乔木林地	30	4190011032290000000	南勋村	4190011032290000000	南勋村	14949.5		0	0	14949.5			0			GCHF	工程恢复	0	0		2019	00			548.742	14956.2
1980	面	54100	419001211000054100	2001010100		6	0301	乔木林地	30	4190011032290000000	南勋村	4190011032290000000	南勋村	55952.3		0	0	55952.3			0			GCHF	工程恢复	0	0		2019	00			1757.77	55977.2
1981	面	54101	419001211000054101	2001010100		29	0301	乔木林地	30	4190011032290000000	南勋村	4190011032290000000	南勋村	797.58		0	0	797.58			0			GCHF	工程恢复	0	0		2019	00			223.835	797.935
1982	面	54102	419001211000054102	2001010100		9	0301	乔木林地	30	4190011032290000000	南勋村	4190011032290000000	南勋村	433.07		0	0	433.07			0			GCHF	工程恢复	0	0		2019	00			104.632	433.263
1983	面	54103	419001211000054103	2001010100		66	0301	乔木林地	30	4190011032290000000	南勋村	4190011032290000000	南勋村	7439.22		0	0	7439.22			0			GCHF	工程恢复	0	0		2019	00			356.249	7442.57
1984	面	54104	419001211000054104	2001010100		47	0301	乔木林地	30	4190011032290000000	南勋村	4190011032290000000	南勋村	46177.7		0	0	46177.7			0			GCHF	工程恢复	0	0		2019	00			1921.79	46198.5
1985	面	54105	419001211000054105	2001010100		112	0301	乔木林地	30	4190011032290000000	南勋村	4190011032290000000	南勋村	110001		0	0	110001			0			GCHF	工程恢复	0	0		2019	00			2052.66	110050
1986	面	54106	419001211000054106	2001010100		115	0301	乔木林地	30	4190011032290000000	南勋村	4190011032290000000	南勋村	19136.8		0	0	19136.8			0			GCHF	工程恢复	0	0		2019	00			665.798	19145.5
1987	面	54107	419001211000054107	2001010100		69	0301	乔木林地	30	4190011032290000000	南勋村	4190011032290000000	南勋村	37440.6		0	0	37440.6			0			GCHF	工程恢复	0	0		2019	00			806.512	37457.6
1988	面	54108	419001211000054108	2001010100		111	0301	乔木林地	30	4190011032300000000	张庄村	4190011032300000000	张庄村	1304.29		0	0	1304.29			0					0	0		2019	00			152.831	1304.88
1989	面	54109	419001211000054109	2001010100		86	0301	乔木林地	30	4190011032300000000	张庄村	4190011032300000000	张庄村	2643.38		0	0	2643.38			0					0	0		2019	00			282.938	2644.59
1990	面	54111	419001211000054111	2001010100		95	0301	乔木林地	30	4190011032300000000	张庄村	4190011032300000000	张庄村	594.85		0	0	594.85			0					0	0		2019	00			103.187	595.119
1991	面	54112	419001211000054112	2001010100		62	0301	乔木林地	30	4190011032300000000	张庄村	4190011032300000000	张庄村	3048.1		0	0	3048.1			0					0	0		2019	00			268.307	3049.5
1992	面	54113	419001211000054113	2001010100		106	0301	乔木林地	30	4190011032300000000	张庄村	4190011032300000000	张庄村	4065.79		0	0	4065.79			0			GCHF	工程恢复	0	0		2019	00			310.743	4067.64
1993	面	54114	419001211000054114	2001010100		47	0301	乔木林地	30	4190011032300000000	张庄村	4190011032300000000	张庄村	2406.39		0	0	2406.39			0			GCHF	工程恢复	0	0		2019	00			286.035	2407.48
1994	面	54115	419001211000054115	2001010100		79	0301	乔木林地	30	4190011032310000000	曲阳村	4190011032310000000	曲阳村	40822.8		0	0	40822.8			0			GCHF	工程恢复	0	0		2019	00			832.233	40841.5
1995	面	54116	419001211000054116	2001010100		109	0301	乔木林地	30	4190011032310000000	曲阳村	4190011032310000000	曲阳村	6265.41		0	0	6265.41			0			GCHF	工程恢复	0	0		2019	00			422.2	6268.29
1996	面	54117	419001211000054117	2001010100		23	0301	乔木林地	30	4190011032310000000	曲阳村	4190011032310000000	曲阳村	38853.4		0	0	38853.4			0			GCHF	工程恢复	0	0		2019	00			1037.7	38871.3
1997	面	54119	419001211000054119	2001010100		156	0301	乔木林地	30	4190011032320000000	郑窑村	4190011032320000000	郑窑村	64324.7		0	0	64324.7			0					0	0		2019	00			1654.84	64351.7
1998	面	54120	419001211000054120	2001010100		92	0301	乔木林地	30	4190011032320000000	郑窑村	4190011032320000000	郑窑村	2073.41		0	0	2073.41			0					0	0		2019	00			239.314	2074.28
[truncated: 8,787 more rows]

## Sheet: Sheet3
	136679551.308066		74125422.7681902		0.54233
